# Supplementary material for: The Clostridium difficile Protease Cwp84 Modulates both Biofilm Formation and Cell-Surface Properties
Source: PLoS One. 2015 Apr 29;10(4):e0124971. doi: 10.1371/journal.pone.0124971 (PMC4414356; doi:10.1371/journal.pone.0124971)
Supplement: S1 Table — (XLSX) [file pone.0124971.s004.xlsx]

## Sheet: Feuil1
		630∆erm surface proteome of bacteria in biofilm /630∆erm matrix	630∆erm biofilm secretome/630∆erm matrix	cwp84 mutant biofilm secretome / 630∆erm biofilm secretome	630∆erm matrix/ cwp84 mutant matrix	630∆erm surface proteome of bacteria in biofilm/ cwp84 mutantsurface proteome of bacteria in biofilm
Name	Putative function	ITRAQ			Orbitrap
CD630_01830	Putative cell wall hydrolase	2.53513	22.6987	0.870964	ND	ND
CD630_02390	FliC	0.505825	1.20226	0.704693	-0.189281	-0.385901
CD630_02370	FliD	0.0436516	1.64437	0.954993	ND	ND
CD630_02550	FlgE	0.363078	4.13048	1.15878	0,00b	ND
CD630_02690	FlgG	2.60615	0.903649	1.80302	ND	ND
CD630_05140	CwpV	0.912011	9.37562	2.26987	ND	ND
CD630_05540	Sip2	3.53183	1.75388	1.33045	ND	ND
CD630_05880	Conserved hypothetical protein	0.164437	3.66438	0.539511	ND	ND
CD630_06630	TcdA	0.187068	0.387258	2.60615	ND	ND
CD630_07550	Putative cell surface protein	NDa	ND	ND	ND	#DIV/0!
CD630_07810	Putative penicillin-binding protein	0.432514	1.47231	0.496592	ND	ND
CD630_08270	Rbo	1.28233	3.90841	0.448745	0	ND
CD630_08280	Putative oxidative stress glutamate synthase	0.343558	0.597035	2.91072	0	ND
CD630_08440	Cwp25	1.00925	12.942	1	ND	ND
CD630_08550	OppA	0.394457	8.55067	0.636796	0	ND
CD630_08730	ABC-type transport system, sugar-family, extracellular solute-binding protein	1.58489	0.937562	0.591562	0	3.44989
CD630_08740	ABC-type transport system, sugar-family	0.0744732	0.016293	0.990832	ND	ND
CD630_08770	ABC-type transport system, sugar-family	0.0744732	0.016293	0.990832	ND	ND
CD630_10350	Cwp16	0.895365	4.01791	1.38038	#DIV/0!c	ND
CD630_10360	Cwp17	ND	ND	ND	#DIV/0!	ND
CD630_10470	Cwp18	0.21677	2.208	1.23595	ND	ND
CD630_11350	Putative SH3-domain protein	5.7544	2.77971	0.731139	ND	ND
CD630_11840	FabF	0.544503	0.158489	1.15878	ND	ND
CD630_13040	Acd	0.448745	4.32514	0.972747	ND	ND
CD630_14790	FeoB1	0.0110662	0.0666807	0.981748	ND	ND
CD630_14840	SsuA	1.02802	0.49204	1.87068	ND	ND
CD630_15220	Putative polysaccharide deacetylase	2.39883	1.24738	1.03753	ND	ND
CD630_15570	Putative peptidylprolyl isomerase	0.887156	0.613762	1.13763	ND	ND
CD630_16230	Putative oxidoreductase	ND	ND	ND	0	ND
CD630_16370	Putative calcium-transporting ATPase	0.613762	1.18032	0.570164	ND	ND
CD630_17510	Cpw13	4.52898	6.91831	0.801678	ND	ND
CD630_18220	Bcp	0.147231	0.737904	1.14815	ND	ND
CD630_18980	Putative phage-related cell wall hydrolase (endolysin)	0.912011	0.660694	2.63027	0	ND
CD630_21760	ABC-type transport system, cystine/aminoacid-family permease	ND	ND	ND	#DIV/0!	ND
CD630_21270	Putative exported protein	0.731139	6.13762	1.14815	ND	ND
CD630_22690	FruABC	0.787046	0.20893	0.895365	ND	ND
CD630_23880	Putative peptidoglycan-binding/hydrolysing	0.452898	1.1695	1.09648	ND	ND
CD630_24020	Putative cell wall hydrolase; phosphatase-associated protein	0.432514	8.62979	0.724436	ND	ND
CD630_24980	DacF	2.75423	2.39883	0.570164	ND	ND
CD630_26670	PtsG-BC	0.60256	0.18197	1.14815	ND	ND
CD630_26720	AppA	1.21339	4.44631	0.954993	0	23.7935
CD630_27130	Cwp22	2.01372	2.12814	2.05116	ND	ND
CD630_27350	Cwp14	0.242103	0.981748	0.937562	ND	ND
CD630_27670	Cwp19	0.963829	6.25173	0.879022	ND	ND
CD630_27680	Putative cell-wall hydrolase	1.0666	6.25173	0.847227	ND	ND
CD630_27840	Cwp6	0.591562	9.63829	0.772681	0	ND
CD630_27860	Cwp5	0.288403	1.97697	0.591562	ND	ND
CD630_27890	Cwp66	0.299226	1.99526	0.954993	ND	ND
CD630_27910	Cwp2	0.83946	14.9969	0.963829	0	0
CD630_27930	SlpA	1.04713	1.25892	0.946237	-0.551589	1.3363
CD630_27940	Cwp12	1.1695	18.5353	0.672977	ND	ND
CD630_27950	Cwp11	0.100925	2.31206	0.586138	ND	ND
CD630_27980	Cwp9	0.135519	1.52757	0.912011	ND	ND
CD630_28010	Conserved hypothetical protein	0.862979	0.0963829	0.501187	ND	ND
CD630_30300	PTS system, glucose-like IIBC component	0.30479	0.115878	1.36773	ND	ND
CD630_31920	Cwp21	0.235505	1.23595	1.00925	ND	ND
CD630_32840	Serine protease, HrtA family	1.05682	0.195884	1.49969	ND	#DIV/0!
CD630_34680	AtpD	0.15417	0.0190546	0.660694	0	ND
CD630_35590	FtsH2	0.103753	4.57088	1.33045	ND	ND
CD630_36080	ABC-type transport system, ATP-binding protein	0.534564	1.13763	0.895365	ND	ND
CD630_36690	Putative exported protein	1.2942	7.58578	1.15878	0	ND
Table S1 : protein rations in the proteomes of the 630Derm and the cwp84 mutant strain.
a: ND means Not detected in both conditions
b: protein not detected in the first condition
c: protein nit detected in the second condition
