# Supplementary material for: The Clostridium difficile Protease Cwp84 Modulates both Biofilm Formation and Cell-Surface Properties
Source: PLoS One. 2015 Apr 29;10(4):e0124971. doi: 10.1371/journal.pone.0124971 (PMC4414356; doi:10.1371/journal.pone.0124971)
Supplement: S2 Table — (XLSX) [file pone.0124971.s005.xlsx]

## Sheet: Feuil1
				630∆erm surface proteome of bacteria in biofilm /630∆erm matrix					630∆erm biofilm secretome/630∆erm matrix					cwp84 mutant biofilm secretome / 630∆erm biofilm secretome
FDR	Locus	Locus ID	Description
				Log2 Ratio	-Log10 p-value	95% CI			Log2 Ratio	-Log10 p-value	95% CI			Log2 Ratio	-Log10 p-value	95% CI
0.05	-	CDP09	hypothetical protein CDP09	1.7274	0.812922	0.132877	-	3.3485	-0.677673	0.241208	-2.84357	-	1.47494	0.531509	0.234988	-0.7574	-	1.84699
0.01	dnaN	CD630_00020	DNA polymerase III subunit beta	-3.97303	2.09296	-5.89974	-	-1.7274	-1.02315	0.934472	-2.96316	-	0.876989	0.438494	0.458533	-0.730824	-	1.63439
0.01	gyrA	CD630_00060	DNA gyrase subunit A	0.491646	2.36434	-0.983291	-	1.95329	-2.53795	1.35248	-3.9996	-	-0.970003	-2.2722	0.463694	-4.11919	-	1.4085
0.01	rsbW	CD630_00100	serine-protein kinase RsbW	-1.15603	0.533631	-2.21905	-	-0.0797264	-0.863701	0.429931	-1.94001	-	0.199316	0.664385	0.352959	-0.411919	-	1.7274
0.01	serS1	CD630_00140	seryl-tRNA ligase	-1.5148	0.396501	-2.53795	-	-0.544796	-2.36521	0.853328	-3.46809	-	-1.36863	-0.744112	0.16136	-3.50796	-	0.504933
0.1	pycA	CD630_00210	pyruvate carboxylase	0.704249	0.369698	-0.358768	-	1.76727	-2.72398	0.883648	-3.787	-	-1.66096	2.12603	0.783479	1.06302	-	3.18905
0.01	fusA1	CD630_00220	elongation factor G (EF-G)	-0.611235	0.20139	-1.87357	-	0.744112	-0.850414	0.160045	-3.25549	-	0.46507	-0.372056	0.138817	-1.70083	-	1.3022
0.01	clpC	CD630_00260	class III stress response-related ATPase	-3.64083	0.889772	-4.37166	-	-2.89672	-4.53111	1.25756	-5.46125	-	-3.6807	-0.558084	0.20493	-1.39521	-	0.571372
0.05	-	CD630_00400	PTS operon transcription antiterminator	6.63057	1.70994	6.63057	-	6.63057	6.63057	1.74028	6.63057	-	6.63057	-1.14274	0.51484	-4.90317	-	3.53453
0.01	proS	CD630_00500	prolyl-tRNA ligase	-2.2722	0.582521	-3.40165	-	-1.14274	-4.88988	1.21808	-6.0592	-	-3.57439	2.72398	0.382196	1.46165	-	4.09262
0.01	cysS	CD630_00520	cysteinyl-tRNA synthetase (Cysteine--tRNA ligase) (CysRS)	-3.26878	1.42927	-4.07933	-	-2.44494	-1.99316	1.26116	-2.85686	-	-1.08959	0.305617	0.49357	-0.305617	-	1.03644
0.01	thyX	CD630_00540	FAD-dependent thymidylate synthase	-2.03302	0.0609248	-2.79042	-	-1.27562	0.903564	0.296102	0.0398627	-	1.70083	0.332192	0.024626	-0.425207	-	1.0763
0.01	tuf1	CD630_00580	elongation factor Tu	-5.22207	2.63137	-5.56755	-	-4.87659	-4.55769	0.416679	-4.95632	-	-4.14577	-0.491645	0.313786	-0.93014	-	-0.119589
0.01	nusG	CD630_00600	transcription antitermination protein	-2.68412	0.0844958	-3.56111	-	-1.80713	2.36521	0.347489	1.39521	-	3.22891	-0.305617	0.0929804	-1.14274	-	0.518221
0.01	rplK	CD630_00610	50S ribosomal protein L11	0.079727	0.355697	-0.770687	-	0.93014	-0.252466	0.243079	-1.11617	-	0.597947	0.704249	0.827511	0.411919	-	1.10288
0.01	rplA	CD630_00620	50S ribosomal protein L1	1.36863	1.64161	1.04973	-	1.6211	-0.46507	0.281796	-0.677673	-	-0.279042	0.916852	0.424577	0.717537	-	1.12946
0.01	rplJ	CD630_00630	50S ribosomal protein L10	0.146165	0.389719	-0.199316	-	0.478358	1.23576	0.530199	0.916852	-	1.55466	-0.558084	0.601128	-1.12946	-	-0.186028
0.01	rplL	CD630_00640	50S ribosomal protein L7/L12	-0.411919	0.629716	-0.664385	-	-0.146165	2.12603	0.537181	1.64768	-	2.83028	0	0.0669238	-0.279042	-	0.252467
0.01	rpoB	CD630_00660	DNA-directed RNA polymerase subunit beta	-4.02618	0.893393	-6.19207	-	0.983291	-3.36179	1.12311	-5.96618	-	1.63439	2.13932	0.952399	-1.75398	-	5.66057
>10%	rpoC	CD630_00670	DNA-directed RNA polymerase subunit beta'	-1.43507	1.78093	-3.58768	-	0.717537	-0.983291	1.13879	-3.10933	-	1.14274	0.0930139	0.0744825	-1.24905	-	1.43507
0.01	rpsL	CD630_00680	30S ribosomal protein S12	-1.26233	0.0856078	-1.68754	-	-0.770687	1.11617	0.822422	0.63781	-	1.63439	-0.46507	0.157604	-0.850414	-	-0.0797264
0.01	rpsG	CD630_00690	30S ribosomal protein S7	1.11617	0.551443	0.544796	-	1.67425	0.491646	0.15108	-0.0531509	-	1.03644	-0.970003	1.06471	-1.60781	-	-0.385344
0.01	fusA	CD630_00700	elongation factor G	-2.71069	3.35359	-3.36179	-	-2.09946	-3.61426	2.2474	-4.4381	-	-2.77713	0.106301	0.389843	-0.544796	-	0.850414
0.01	tuf	CD630_00710	elongation factor Tu	-5.22207	2.63137	-5.56755	-	-4.87659	-4.55769	0.416679	-4.95632	-	-4.14577	-0.491645	0.313786	-0.93014	-	-0.119589
0.01	rpsJ	CD630_00720	30S ribosomal protein S10	-0.385344	1.86213	-2.55124	-	1.80713	-1.27562	1.76234	-3.44152	-	0.903564	-0.252466	0.207146	-1.60781	-	1.23576
0.01	rplC	CD630_00730	50S ribosomal protein L3	0.279042	0.903518	-0.186028	-	0.797263	1.76727	0.675885	1.27562	-	2.21905	0.744112	0.674619	0.279042	-	1.4085
0.01	rplD	CD630_00740	50S ribosomal protein L4	-1.03644	0.209057	-1.90014	-	-0.451782	-1.63439	0.279917	-2.20576	-	-1.06302	1.75398	0.451611	1.16932	-	2.39179
0.01	rplW	CD630_00750	50S ribosomal protein L23	1.52809	0.594752	-0.411919	-	3.48138	2.89672	0.894685	2.32535	-	3.48138	-1.02315	0.523137	-1.56795	-	-0.46507
0.01	rplB	CD630_00760	50S ribosomal protein L2	0.58466	0.934275	0.292329	-	1.02315	0.199316	0.505085	-0.0531509	-	0.451782	0.797263	0.234389	0.46507	-	1.22247
0.01	rplV	CD630_00780	50S ribosomal protein L22	0.850414	0.578828	-0.119589	-	1.82042	2.36521	0.0247621	1.60781	-	3.12261	0.837126	0.374429	0.106301	-	1.7274
0.01	rpsC	CD630_00790	30S ribosomal protein S3	-2.84357	0.719757	-3.81357	-	-1.78055	0.172741	0.463405	-0.46507	-	0.797263	0.704249	0.464776	-0.0265755	-	1.34206
0.05	rplP	CD630_00800	50S ribosomal protein L16	0.425207	0.236308	-0.63781	-	1.48822	0.7574	0.394433	-0.305617	-	1.82042	-0.106302	0.0465679	-1.16932	-	0.956715
0.01	rpsQ	CD630_00810	30S ribosomal protein S17	0.0531503	0.207166	-0.571372	-	0.704249	-1.10288	0.0931672	-1.79384	-	-0.345481	1.79384	0.501313	1.03644	-	2.88343
0.01	rplN	CD630_00820	50S ribosomal protein L14	-0.850414	0.0120662	-1.74069	-	0.837126	1.39521	0.878226	0.58466	-	2.55124	-0.29233	0.263434	-1.06302	-	0.504933
0.01	rplX	CD630_00830	50S ribosomal protein L24	-0.438494	0.19805	-0.837126	-	-0.0132877	2.67083	0.905026	2.1659	-	3.36179	0.11959	0.381037	-0.106302	-	0.34548
0.01	rplE	CD630_00840	50S ribosomal protein L5	-2.47151	0.176041	-3.80029	-	-1.31548	0.0132879	0.161771	-0.823838	-	0.850414	0.212603	0.0596565	-0.584659	-	1.04973
0.01	rpsH	CD630_00850	30S ribosomal protein S8	-1.10288	0.706993	-2.08617	-	-0.491645	1.5148	0.219456	0.823838	-	2.07288	-0.0531509	0.0277247	-0.504933	-	0.398632
0.01	rplF	CD630_00860	50S ribosomal protein L6	-0.903564	0.764642	-1.28891	-	-0.29233	1.43507	0.994646	0.903564	-	1.95329	-0.358768	0.282495	-0.717537	-	-0.0132877
0.01	rplR	CD630_00870	50S ribosomal protein L18	-1.36863	0.229596	-1.96658	-	-0.850414	0.93014	0.636424	0.46507	-	1.58124	0.0265749	0.0119775	-0.385344	-	0.438494
0.01	rpsE	CD630_00880	30S ribosomal protein S5	-0.943428	0.774535	-1.47494	-	-0.425207	-3.74714	2.43813	-4.85002	-	-2.79042	0.279042	0.142821	-0.305617	-	0.850414
0.01	rpmD	CD630_00881	50S ribosomal protein L30	0.677673	0.337011	-0.106302	-	1.64768	1.97987	0.48583	1.14274	-	2.89672	-0.093014	0.0603839	-0.451782	-	0.265754
0.01	rplO	CD630_00890	50S ribosomal protein L15	-0.770687	1.29648	-2.20576	-	0.677673	0.93014	1.1357	-0.504933	-	2.3785	-0.438494	0.611675	-1.64768	-	0.770687
0.01	adk	CD630_00910	adenylate kinase	1.87357	0.743673	1.19589	-	2.29877	2.31206	1.01365	1.79384	-	2.69741	0.651098	0.582856	0.398632	-	0.890277
0.01	infA	CD630_00940	translation initiation factor IF-1	-1.20918	0.292068	-2.13932	-	-0.372056	1.59453	0.595684	0.690961	-	2.63097	-0.81055	0.279659	-1.35535	-	-0.318905
0.01	rpsM	CD630_00950	30S ribosomal protein S13	0.690961	2.5329	-0.0664386	-	1.46165	0.637811	0.422935	-0.0664386	-	1.32877	-0.146165	0.161019	-0.704249	-	0.491646
0.01	rpsK	CD630_00960	30S ribosomal protein S11	-1.68754	0.940127	-3.84015	-	0.46507	0.265754	0.129793	-0.279042	-	0.837126	0.332192	0.153757	-1.28891	-	1.97987
0.01	rpsD	CD630_00970	30S ribosomal protein S4	-0.146165	0.140375	-0.677673	-	0.372056	-1.70083	1.35004	-2.55124	-	-0.744112	1.28891	0.727379	0.518221	-	1.99316
0.01	rpoA	CD630_00980	DNA-directed RNA polymerase subunit alpha	-0.398631	0.229483	-2.4848	-	1.66096	-2.51138	0.328439	-4.85002	-	-0.119589	-1.91343	0.615538	-4.66399	-	0.571372
0.1	rplM	CD630_01040	50S ribosomal protein L13	-2.1659	0.0980706	-4.35837	-	-0.0132877	0.186028	0.0500798	-1.63439	-	2.00644	0.332192	0.152619	-0.890277	-	1.54137
0.01	rpsI	CD630_01050	30S ribosomal protein S9	2.63097	1.493	2.00644	-	3.28206	0.411919	1.47127	-0.571372	-	1.0763	0.199316	0.0690279	-0.398631	-	1.14274
0.05	aspC	CD630_01070	Aspartate aminotransferase	-1.32877	0.905206	-2.97645	-	0.186028	-1.76727	1.39752	-3.52124	-	-0.46507	0.611235	0.619344	0.0531503	-	2.45823
0.01	ptb	CD630_01120	phosphate butyryltransferase	-0.664385	1.3562	-1.35535	-	0.0265749	0.385344	0.584674	-0.225891	-	0.996578	-0.186028	0.528049	-0.624523	-	0.252467
0.01	buk	CD630_01130	butyrate kinase	-1.54137	0.43356	-2.68412	-	-0.225891	1.58124	0.163211	0.571372	-	2.47151	0.079727	0.0115778	-0.744112	-	0.903564
0.01	-	CD630_01160	2-ketoisovalerate ferredoxin reductase	-2.69741	1.08218	-3.88001	-	-1.52809	-3.94645	0.869265	-5.95289	-	-2.41836	-0.186028	0.105085	-1.63439	-	1.82042
0.01	-	CD630_01170	ferredoxin/flavodoxin oxidoreductase subunit beta	-1.04973	0.499996	-2.12603	-	0.0132879	-1.59453	0.661103	-2.65754	-	-0.531508	0.544796	0.299189	-0.518221	-	1.60781
0.01	-	CD630_01180	ferredoxin/flavodoxin oxidoreductase subunit gamma	0.0398627	0.386353	-0.544796	-	0.637811	-1.06302	0.757478	-1.75398	-	-0.478358	0.239179	0.110345	-0.411919	-	1.11617
0.01	glmM	CD630_01190	phosphoglucosamine mutase	-2.72398	0.960209	-4.8633	-	0.132877	-0.916852	0.837085	-3.08275	-	1.24904	0.58466	0.54281	-1.56795	-	2.79042
0.01	glmS	CD630_01200	glucosamine--fructose-6-phosphate aminotransferase	-4.14577	0.406477	-5.93961	-	-1.79384	1.55466	0.570544	-0.611235	-	3.70727	-1.99316	0.619958	-3.56111	-	-0.597947
0.01	murA	CD630_01230	UDP-N-acetylglucosamine 1-carboxyvinyltransferase	-1.91343	0.508668	-5.47454	-	2.98974	-0.46507	0.222724	-1.82042	-	0.850414	0.332192	0.162483	-4.03946	-	4.42481
0.01	metK	CD630_01300	S-adenosylmethionine synthetase	-0.730824	0.0588569	-1.92672	-	0.504933	-0.106302	0.0270792	-1.4085	-	1.00987	2.1659	1.691	0.797263	-	4.07933
0.05	cutC	CD630_01410	copper homeostasis protein	3.46809	0.99017	2.40508	-	4.5444	2.67083	0.879915	1.60781	-	3.74713	0.239179	0.13353	-0.823838	-	1.3022
0.01	-	CD630_01420	RNA-binding protein	-2.2722	0.309703	-3.1359	-	-1.39521	0.690961	0.0767988	-0.212603	-	2.32535	0.0531503	0.154029	-0.7574	-	0.876989
0.01	-	CD630_01450	S1 RNA-binding domain-containing protein	0.079727	0.0511832	-0.983291	-	1.15603	0.624522	0.338395	-0.438494	-	1.70083	-0.478358	0.250028	-1.54137	-	0.58466
0.01	rex	CD630_01710	redox-sensing transcriptional repressor Rex	-0.478358	0.406166	-1.88686	-	0.916852	-1.79384	1.24057	-3.30864	-	-0.29233	-2.5911	1.63006	-4.4381	-	-0.744112
0.01	-	CD630_01760	oxidoreductase, NAD/FAD binding subunit	-2.71069	1.06438	-4.85002	-	-1.14274	1.63439	0.607508	0.146165	-	3.16248	-0.63781	0.193916	-1.92672	-	0.624522
0.05	cfa	CD630_01770	cyclopropane-fatty-acyl-phospholipid synthase	-4.757	1.10259	-6.41797	-	0.292329	-1.88686	0.739763	-4.53111	-	0.7574	0.504933	0.28243	-3.93316	-	4.51782
0.01	gluD	CD630_01790	NAD-specific glutamate dehydrogenase	-1.19589	0.0802706	-1.39521	-	-0.956715	1.31548	1.19022	1.08959	-	1.5148	-0.265754	0.675485	-0.411919	-	-0.119589
0.01	-	CD630_01830	cell wall hydrolase	1.34206	1.0491	1.00987	-	1.68754	4.50453	2.0715	3.95974	-	4.91645	-0.199316	1.38445	-0.504933	-	0.11959
0.01	pyrE	CD630_01870	orotate phosphoribosyltransferase	-2.77713	0.430492	-3.64083	-	-2.04631	1.94001	1.58219	1.23576	-	2.93658	-0.571372	0.294088	-1.15603	-	0.0132879
0.01	groS	CD630_01930	10 kDa chaperonin (Protein Cpn10) (GroES protein)	-0.624523	0.580658	-1.03644	-	-0.0531509	2.49809	1.40255	1.87357	-	3.74713	-0.677673	0.541624	-1.06302	-	-0.372056
0.01	groL	CD630_01940	60 kDa chaperonin (Protein Cpn60) (GroEL protein)	-0.451782	0.215231	-0.63781	-	-0.265754	0.704249	0.784241	0.425207	-	0.943428	-1.15603	2.94592	-1.4085	-	-0.93014
0.01	-	CD630_01950	NCAIR-mutase (PurE)-related protein	0.916852	0.45853	-0.146165	-	1.97987	-0.0132877	0.00148775	-1.0763	-	1.04973	-0.17274	0.0824946	-1.23576	-	0.890277
0.01	guaA	CD630_01980	GMP synthase	-0.837126	0.358115	-1.86028	-	0.146165	-3.56111	1.37921	-5.02276	-	-2.21905	2.29877	0.503237	0.770687	-	3.80029
0.01	purC	CD630_02190	phosphoribosylaminoimidazolesuccinocarboxamide synthase	-2.80371	1.63361	-4.37166	-	-1.3022	-0.983291	1.21167	-2.45823	-	0.478358	-0.0664386	0.110499	-1.06302	-	0.943428
0.01	flgK	CD630_02310	flagellar hook-associated protein FlgK (or HAP1)	0.425207	0.0211323	-0.239179	-	1.0763	2.12603	0.798413	1.42179	-	2.80371	0.358769	0.103065	-0.29233	-	1.04973
0.01	fliD	CD630_02370	flagellar hook-associated protein 2 FliD (or HAP2)	-4.51782	1.85278	-6.33824	-	-2.76384	0.717537	0.520888	-0.730824	-	2.1659	-0.0664386	0.048994	-1.24905	-	1.10288
0.01	fliC	CD630_02390	flagellin C	-0.983291	0.0872336	-1.31548	-	-0.265754	0.265754	0.00822588	-0.212603	-	0.797263	-0.504933	0.0534953	-1.48822	-	0.11959
0.01	fliK	CD630_02530	flagellar hook-length control protein FliK	-4.42481	1.22429	-6.07248	-	-2.2722	1.35535	0.744928	-0.837126	-	3.53453	1.35535	0.837673	-0.797263	-	3.53453
0.05	flgD	CD630_02540	Basal-body rod modification protein FlgD	-0.744112	0.307652	-4.70385	-	3.81357	3.09604	0.878915	-1.90014	-	5.89974	0.385344	0.209739	-3.50796	-	4.09262
0.01	flgE	CD630_02550	flagellar hook protein FlgE (Distal rod protein)	-1.46165	0.349567	-2.00644	-	-0.93014	2.04631	0.66014	1.48822	-	2.5911	0.212603	0.275885	-0.318905	-	0.717537
0.01	fliA	CD630_02660	RNA polymerase sigma-28factor for flagellar operon	-6.49769	1.16388	-6.64386	-	-5.3018	-1.02315	0.462766	-4.79686	-	3.54782	1.06302	0.480914	-3.58768	-	4.83673
0.05	flgG1	CD630_02680	flagellar basal body rod protein FlgG	-0.823838	0.580993	-2.97645	-	1.32877	-0.558084	0.579078	-2.71069	-	1.60781	0.225891	0.418853	-1.92672	-	2.3785
0.01	flgG	CD630_02690	flagellar basal body rod protein FlgG	1.38192	0.677402	-3.38837	-	5.00947	-0.146165	0.0559656	-4.33179	-	4.14577	0.850414	0.487865	-0.225891	-	1.91343
0.01	htpG	CD630_02730	heat shock protein 90	-2.71069	0.881127	-5.67385	-	2.25891	-5.35495	1.14332	-6.55084	-	-0.212603	6.63057	0.449149	6.63057	-	6.63057
0.01	-	CD630_02740	iron-containing alcohol dehydrogenase	0.970003	0.479654	-0.093014	-	2.03302	-1.20918	0.550711	-2.2722	-	-0.146165	0.079727	0.0442623	-0.996579	-	1.14274
0.01	-	CD630_02870	PTS system mannose/fructose/sorbose transporter subunit IIB	1.02315	0.0185608	0.159452	-	1.67425	3.82686	1.28774	3.0296	-	4.77029	-0.571372	0.394424	-1.08959	-	-0.0664386
0.05	-	CD630_02900	hypothetical protein CD630_02900	2.76384	0.921194	1.68754	-	3.82686	2.51138	0.88527	-0.571372	-	5.14234	0.252467	0.148625	-3.29535	-	3.80029
0.05	pcrA	CD630_03280	DNA helicase, UvrD/REP type	-0.425207	0.385745	-1.48822	-	0.63781	0.212603	0.183778	-0.863701	-	1.27562	0.58466	0.408702	-1.36863	-	2.53795
0.01	-	CD630_03290	aminopeptidase 2	1.67425	2.0458	-0.478358	-	3.82686	2.12603	2.36645	-0.0265755	-	4.27864	0.199316	0.448918	-0.903564	-	1.32877
0.01	ppiB	CD630_03310	peptidyl-prolyl cis-trans isomerase B (PPIase B) (Rotamase B)	-1.22247	0.546271	-2.69741	-	0.0398632	1.68754	0.470014	0.318905	-	2.9233	-0.332193	0.177287	-1.15603	-	0.372056
0.01	ppaC	CD630_03330	manganese-dependent inorganic pyrophosphatase	-0.385344	0.784777	-0.783975	-	0	0.916852	0.299473	0.451782	-	1.34206	-0.159452	0.25701	-0.531508	-	0.212603
0.01	-	CD630_03400	hypothetical protein CD630_03400	-0.119589	0.0875884	-1.0763	-	0.837126	-0.132877	0.123678	-1.08959	-	0.823838	-0.0132877	0.342138	-0.970003	-	0.943428
0.01	-	CD630_03410	hypothetical protein CD630_03410	2.89672	1.40493	0.7574	-	5.00947	-1.02315	0.790266	-3.17576	-	1.14274	2.57782	1.45235	0.425207	-	4.73043
0.01	-	CD630_03920	radical SAM-family protein	-1.87357	0.480541	-3.17576	-	-0.943428	-1.04973	0.686891	-1.88686	-	-0.212603	0.943428	0.267018	0.106301	-	1.78055
0.01	ldhA	CD630_03940	D-lactate dehydrogenase	-2.45823	2.4061	-2.85686	-	-2.03302	-3.82686	3.96532	-4.29193	-	-3.05617	0.34548	0.176714	-0.239179	-	0.863701
0.01	hadA	CD630_03950	Isocaprenoyl-CoA:2-hydroxyisocaproate CoA-transferase	-2.39179	0.870799	-2.75056	-	-2.04631	-6.17879	3.60493	-6.59071	-	-5.5144	2.65754	1.71196	2.2722	-	3.00302
0.01	hadI	CD630_03960	activator of 2-hydroxyisocaproyl-CoA dehydratase	-1.18261	0.544501	-2.24562	-	-0.119589	1.31548	0.591178	0.252467	-	2.3785	-1.47494	0.629686	-2.53795	-	-0.411919
0.01	hadB	CD630_03970	subunit of oxygen-sensitive 2-hydroxyisocaproyl-CoA dehydratase B	-3.76042	1.49927	-4.18563	-	-3.32193	-4.46467	2.15654	-5.35495	-	-3.72056	2.07288	0.0465528	1.36863	-	3.10932
0.01	hadC	CD630_03980	subunit of oxygen-sensitive 2-hydroxyisocaproyl-CoA dehydratase C	-1.31548	0.699019	-1.80713	-	-0.63781	0.704249	0.253162	0.265754	-	1.23576	0.983291	0.887152	0.46507	-	1.5148
0.01	acdB	CD630_03990	acyl-CoA dehydrogenase	-4.77029	3.78061	-5.1955	-	-4.29193	-4.01289	4.65365	-4.58426	-	-3.38837	-0.651098	0.962166	-1.08959	-	-0.199316
0.01	etfB1	CD630_04000	Beta-subunit of electron transfer flavoprotein	-1.47494	0.538207	-1.84699	-	-1.11617	-1.44836	1.74724	-2.04631	-	-0.983291	-0.0531509	0.252008	-0.46507	-	0.478358
0.01	etfA1	CD630_04010	alpha-subunit of electron transfer flavoprotein	-2.29877	1.45333	-2.57782	-	-2.00644	-1.84699	1.56513	-2.20576	-	-1.47494	0.34548	0.075667	0.0664392	-	0.637811
0.01	fba	CD630_04030	fructose-1,6-bisphosphate aldolase	-0.651098	0.0393486	-0.797263	-	-0.504933	1.59453	0.70067	1.36863	-	1.75398	0.704249	0.918313	0.478358	-	0.863701
0.05	-	CD630_04890	phosphoribosylaminoimidazolesuccinocarboxamide synthase	-4.18563	1.09651	-6.24522	-	0.823838	-2.5911	0.856612	-5.6207	-	2.3785	-0.225891	0.12123	-4.37166	-	4.09262
0.01	-	CD630_05070	conjugative transposon protein	0.199316	0.116757	-0.863701	-	1.26233	-4.4381	1.09217	-5.50111	-	-3.37508	2.20576	0.80019	1.14274	-	3.26878
0.01	-	CD630_05140	hemagglutinin/adhesin	-0.132877	1.41155	-0.451782	-	0.531509	3.22891	2.33852	2.84357	-	3.73385	1.18261	3.13225	0.93014	-	1.52809
0.01	-	CD630_05280	amidohydrolase	-0.265754	0.273258	-0.797263	-	0.34548	0.132877	0.451823	-0.372056	-	0.730824	0.863701	0.0216851	0.279042	-	1.4085
0.01	-	CD630_05440	ornithine cyclodeaminase	-1.06302	0.0770668	-2.0596	-	-0.0664386	-0.863701	0.164198	-1.82042	-	0.079727	0.332192	0.845932	-0.0398632	-	0.717537
0.01	-	CD630_05490	hypothetical protein CD630_05490	-0.558084	1.35343	-1.59453	-	0.518221	3.10932	3.15546	2.0596	-	4.34508	-1.36863	1.28102	-1.94001	-	-0.81055
0.01	sip2	CD630_05540	Signal peptidase type I	1.82042	0.722178	0.7574	-	2.89672	0.810551	0.417386	-0.252466	-	1.87357	0.411919	0.229121	-0.651098	-	1.47494
0.01	-	CD630_05670	hypothetical protein CD630_05670	0.58466	0.31661	-0.478358	-	1.64768	-0.943428	0.457663	-2.00644	-	0.132877	0.411919	0.231096	-0.651098	-	1.48822
0.01	thrS	CD630_05740	threonyl-tRNA ligase	-2.20576	0.0890444	-3.38837	-	-1.00987	-3.00302	0.050936	-4.77029	-	-1.60781	0.0531503	0.1719	-1.48822	-	1.75398
0.01	gapN	CD630_05800	glyceraldehyde-3-phosphate dehydrogenase (NADP(+)) (GADPH)	-1.24905	1.06222	-3.40165	-	0.916852	-3.30864	1.31853	-5.58084	-	-0.438494	1.63439	0.361917	-1.75398	-	4.67727
0.01	-	CD630_05870	hypothetical protein CD630_05870	-1.95329	1.14071	-3.01631	-	-1.18261	2.33864	0.602267	1.55466	-	3.08275	-1.67425	0.606269	-2.40508	-	-0.956715
0.01	-	CD630_05880	hypothetical protein CD630_05880	-2.60439	1.50001	-4.26536	-	-1.48822	1.87357	0.974965	0.970003	-	3.44152	-0.890277	0.412111	-1.59453	-	-0.265754
0.01	-	CD630_06490	peptidase, S9 family	6.63057	0	6.63057	-	6.63057	6.63057	1.74741	6.63057	-	6.63057	0.451782	0.247755	-0.611235	-	1.5148
0.01	tcdA	CD630_06630	Toxin A	-2.41836	0.947772	-3.66741	-	-1.16932	-1.36863	0.997351	-2.43165	-	-0.372056	1.38192	1.83745	0.7574	-	2.28549
0.01	-	CD630_06720	hypothetical protein CD630_06720	-0.451782	0.238108	-1.5148	-	0.611235	-1.50151	0.635577	-2.56453	-	-0.425207	-0.265754	0.138394	-1.34206	-	0.797263
0.05	-	CD630_07040	metal-dependent phosphohydrolase	-1.7274	0.874297	-3.88001	-	0.558083	-1.16932	1.27695	-3.36179	-	0.996578	-2.25891	0.964589	-5.16892	-	-0.0398632
0.01	pepD	CD630_07080	peptidase D, aminoacyl-histidine dipeptidase	-0.677673	0.489009	-0.823838	-	-0.544796	-2.60439	0.374456	-2.80371	-	-2.13932	3.16248	1.35266	2.79042	-	3.3485
0.01	-	CD630_07170	bifunctional carbon monoxide dehydrogenase/acetyl-CoA synthase, accessory protein	-1.47494	0.630403	-2.55124	-	-0.411919	0.292329	0.165698	-0.770687	-	1.35535	0	0.00962881	-1.06302	-	1.06302
0.01	fhs	CD630_07180	formate--tetrahydrofolate ligase	-2.20576	2.2305	-2.51138	-	-1.71411	1.28891	3.26431	0.876989	-	1.84699	0	0.383495	-0.252466	-	0.265754
0.01	-	CD630_07240	bifunctional carbon monoxide dehydrogenase/acetyl-CoA synthase,nickel-inserting subunit	-6.49769	1.30085	-6.64386	-	-5.3018	-3.91988	1.03889	-4.98289	-	-2.84357	-1.64768	0.674287	-2.72398	-	-0.584659
0.01	-	CD630_07260	acetyl-CoA decarbonylase/synthase complex subunit gamma	0.132877	1.44592	-0.704249	-	0.970003	0.186028	1.42634	-0.651098	-	1.02315	1.23576	0.291424	0.398632	-	2.07288
0.01	gcvH	CD630_07290	glycine cleavage system protein H	1.08959	3.03292	0.186028	-	1.87357	2.84357	3.11137	2.09946	-	3.48138	0.398632	0.124685	-0.106302	-	0.996578
0.01	-	CD630_07340	hypothetical protein CD630_07340	1.8337	0.550714	0.305617	-	3.46809	0.770687	0.228023	-0.717537	-	2.33864	-0.571372	0.247255	-2.00644	-	0.876989
0.1	-	CD630_07350	hypothetical protein CD630_07350	-0.305617	0.338517	-2.45823	-	1.86028	2.21905	0.323938	0	-	4.38494	-0.664385	0.303796	-2.12603	-	0.770687
0.01	-	CD630_07360	hypothetical protein CD630_07360	-4.30522	0.8252	-6.28509	-	0.704249	-1.67425	0.7323	-5.18221	-	3.18905	-0.372056	0.127057	-2.43165	-	1.70083
0.01	-	CD630_07390	hypothetical protein CD630_07390	0.239179	0.856726	-1.19589	-	1.68754	2.00644	1.90604	0.571372	-	3.4548	-0.0664386	0.183281	-1.19589	-	1.06302
0.01	-	CD630_07560	nitroreductase	0.7574	0.4152	-0.571372	-	1.97987	2.3785	0.351228	0.797263	-	3.60097	0.292329	0.114167	-0.863701	-	1.70083
0.01	plfB	CD630_07590	pyruvate formate-lyase	-3.62755	1.93052	-3.9996	-	-3.2422	-4.70385	2.91462	-5.20878	-	-4.22549	0.677673	0.709767	0.199316	-	1.11617
0.01	-	CD630_07810	penicillin-binding protein	-1.20918	0.53271	-4.92974	-	3.49467	0.558083	0.232845	-0.558084	-	1.67425	-1.00987	0.417563	-2.08617	-	0.0664392
0.01	-	CD630_07900	NUDIX family hydrolase	1.04973	0.488701	0.451782	-	1.7274	3.53453	0.575392	2.9233	-	4.57097	-0.385344	0.0373429	-0.916852	-	0.11959
0.05	-	CD630_07950	hypothetical protein CD630_07950	-0.7574	0.383253	-1.82042	-	0.305617	0.425207	0.233437	-0.651098	-	1.48822	-0.478358	0.249675	-1.54137	-	0.58466
0.05	-	CD630_08070	hypothetical protein CD630_08070	0.571372	0.313377	-0.491645	-	1.64768	1.04973	0.505825	-0.0265755	-	2.11275	-0.664385	0.340291	-1.7274	-	0.398632
0.01	-	CD630_08100	flavodoxin/nitric oxide synthase	0.810551	0.873215	-0.146165	-	1.84699	1.71411	0.913147	0.558083	-	3.2422	-0.119589	0.267006	-0.956715	-	0.770687
0.01	-	CD630_08120	universal stress protein A (UspA)	0.172741	0.103129	-4.14577	-	4.33179	-0.186028	0.0963692	-4.35837	-	4.11919	-1.0763	0.5378	-4.73043	-	3.28206
0.05	tlpB	CD630_08170	transposase-like protein B	0.7574	0.857538	-3.787	-	4.74371	-4.83673	0.890775	-6.61728	-	-0.119589	0.943428	0	-2.45823	-	5.23536
0.01	rbr	CD630_08250	rubrerythrin	0.186028	1.65334	0.106301	-	0.265754	0.903564	2.20883	0.837126	-	0.983291	-0.212603	1.27368	-0.252466	-	-0.17274
0.01	-	CD630_08260	ferric-uptake regulator	-6.49769	1.36416	-6.64386	-	-5.3018	-1.36863	0.601383	-2.44494	-	-0.305617	-0.305617	0.16036	-1.36863	-	0.7574
0.01	rbo	CD630_08270	Rubredoxin oxidoreductase (desulfoferrodoxin)	0.358769	0.677841	0.11959	-	0.58466	1.96658	0.706254	1.70083	-	2.13932	-1.15603	1.38817	-1.39521	-	-0.876989
0.01	-	CD630_08280	oxidative stress glutamate synthase	-1.54137	1.76271	-1.71411	-	-1.32877	-0.744112	1.9141	-0.970003	-	-0.544796	1.54137	1.20449	1.24904	-	1.95329
0.01	-	CD630_08290	metallo-beta-lactamase superfamily protein	0.730824	0.749281	0.0132879	-	1.48822	0.46507	0.714246	-0.265754	-	1.19589	0.890277	1.37631	0.146165	-	1.75398
0.01	-	CD630_08370	nitroreductase	-0.252466	0.391402	-1.3022	-	0.438494	3.09604	1.46306	2.44494	-	4.11919	-0.106302	0.066475	-0.558084	-	0.34548
0.01	-	CD630_08440	cell wall-binding protein	0.0132879	1.26571	-1.43507	-	1.47494	3.69398	1.43428	1.24904	-	5.18221	0	0.0508757	-1.06302	-	1.06302
0.01	oppA	CD630_08550	ABC transporter oligopeptide-family extracellular solute-binding protein	-1.34206	0.295452	-1.96658	-	-0.63781	3.09604	1.49529	2.47151	-	3.69398	-0.651098	1.28899	-1.08959	-	-0.225891
0.01	-	CD630_08650	hypothetical protein CD630_08650	-1.5148	0.920099	-2.29877	-	-0.770687	-1.35535	0.125522	-2.08617	-	-0.597947	-1.19589	0.237453	-2.33864	-	-0.199316
0.01	-	CD630_08730	ABC transporter sugar-family extracellular solute-binding protein	0.664385	0.5038	0.491646	-	0.850414	-0.093014	0.9027	-0.29233	-	0.0664392	-0.7574	2.14302	-0.983291	-	-0.438494
0.01	-	CD630_08740	ABC transporter sugar-family ATP-binding protein	-3.74714	0.567384	-4.30522	-	-3.21563	-5.93961	1.19868	-6.49769	-	-5.38152	-0.0132877	1.26054	-0.518221	-	0.491646
0.01	-	CD630_08770	ABC transporter sugar-family ATP-binding protein	-3.74714	0.567384	-4.30522	-	-3.21563	-5.93961	1.19868	-6.49769	-	-5.38152	-0.0132877	1.26054	-0.518221	-	0.491646
0.05	-	CD630_08790	carbohydrate kinase	-6.49769	1.25831	-6.64386	-	-5.3018	0.159452	0.0914601	-0.903564	-	1.22247	-0.783975	0.397923	-1.86028	-	0.279042
0.01	-	CD630_08810	protein modulating protease activity	-0.677673	0.350813	-1.74069	-	0.385344	-3.46809	0.986798	-4.5444	-	-2.40508	1.22247	0.562554	0.146165	-	2.28549
0.05	cspA	CD630_08920	cold shock protein	6.63057	0.793178	6.63057	-	6.63057	6.63057	0.959695	6.63057	-	6.63057	0.93014	0.379658	-3.3485	-	4.59755
0.01	-	CD630_09420	hypothetical protein CD630_09420	-1.78055	2.24248	-2.77713	-	-0.770687	1.27562	2.47639	0.332192	-	2.23234	-1.64768	1.24629	-2.65754	-	-0.677673
0.01	-	CD630_09760	hypothetical protein CD630_09760	0.372056	0.406678	-1.78055	-	2.52467	-0.7574	0.937918	-2.0596	-	0.398632	0.0664392	0.0409044	-0.903564	-	1.02315
0.01	rpsA	CD630_09860	30S ribosomal protein S1	-2.69741	0.749316	-3.86672	-	-1.5148	-5.34166	1.1093	-6.43125	-	-4.1059	2.97645	0.622998	1.44836	-	4.45138
0.05	-	CD630_10020	nucleotide/oligonucleotide binding protein	0.0398627	0.0286996	-1.02315	-	1.10288	-0.7574	0.384827	-1.82042	-	0.305617	0.810551	0.419875	-0.252466	-	1.88686
0.01	-	CD630_10350	N-acetylmuramoyl-L-alanine amidase,autolysin	-0.159452	0.217235	-0.531508	-	0.438494	2.00644	1.62052	1.34206	-	2.72398	0.46507	0.681563	0.0398627	-	0.903564
>10%	-	CD630_10360	N-acetylmuramoyl-L-alanine amidase,autolysin	-2.68412	1.5787	-3.69398	-	-1.75398	2.20576	1.11749	1.46165	-	3.04289	-0.186028	0.268689	-0.597947	-	0.239179
0.01	pepT	CD630_10460	peptidase T	0.398632	0.313602	-0.0797264	-	0.837126	1.22247	0.482084	0.797263	-	1.66096	0.943428	0.649503	0.425207	-	1.58124
0.01	-	CD630_10470	cell wall-binding protein	-2.20576	0.577723	-2.79042	-	-1.47494	1.14274	0.409731	0.544796	-	1.84699	0.305617	0.104775	-0.279042	-	0.903564
0.05	-	CD630_10480	phosphodiesterase	-0.837126	0.417068	-1.90014	-	0.225891	-1.8337	0.718781	-2.91001	-	-0.770687	0.504933	0.277559	-0.558084	-	1.56795
0.05	-	CD630_10530	oligonucleotide binding protein	-0.372056	0.101061	-4.47796	-	4.01289	0.863701	0.400255	-3.58768	-	4.66399	-0.0132877	0.00117731	-4.25207	-	4.22549
0.01	bcd2	CD630_10540	butyryl-CoA dehydrogenase	-2.80371	1.23941	-3.20234	-	-2.40508	-3.41494	0.992105	-3.98631	-	-2.77713	-1.23576	1.65043	-1.76727	-	-0.46507
0.01	etfB	CD630_10550	electron transfer flavoproteins subunit beta	-1.59453	1.02266	-1.90014	-	-1.27562	-3.65412	0.985989	-4.33179	-	-2.94987	-0.106302	0.610527	-0.544796	-	0.305617
0.01	etfA	CD630_10560	electron transfer flavoprotein subunit alpha	-0.677673	0.767571	-0.956715	-	-0.398631	-4.77029	4.01773	-5.71372	-	-4.06604	-0.186028	0.55706	-0.876989	-	0.212603
0.01	crt2	CD630_10570	3-hydroxybutyryl-CoA dehydratase	-1.43507	0.0610367	-1.91343	-	-0.717537	2.9233	0.57862	2.23234	-	3.40166	-0.504933	0.239203	-0.81055	-	-0.186028
0.01	hbd	CD630_10580	3-hydroxybutyryl-CoA dehydrogenase	-2.76384	0.443741	-2.91001	-	-2.61768	0.411919	0.746711	0.292329	-	0.544796	-0.332193	1.73357	-0.46507	-	-0.199316
0.01	thlA1	CD630_10590	acetoacetyl-CoA thiolase 1	-0.106302	0.0233345	-0.186028	-	-0.0265755	0.279042	1.29487	0.199316	-	0.358769	-0.0531509	1.50119	-0.106302	-	0
0.01	-	CD630_10720	aminopeptidase 1	-1.14274	0.715223	-1.94001	-	-0.29233	0.438494	0.0959568	-0.17274	-	1.11617	0.265754	0.316054	-0.305617	-	0.823838
0.01	-	CD630_11250	Nitroreductase-family protein	-1.63439	0.664647	-2.07288	-	-1.18261	0.318904	0.0138147	-0.0797264	-	0.717537	-0.504933	0.0166733	-0.903564	-	-0.093014
0.1	-	CD630_11310	solute-binding lipoprotein	-0.318905	0.167838	-1.38192	-	0.744112	-0.372056	0.194186	-1.43507	-	0.690961	-0.0797264	0.0363909	-1.14274	-	0.983291
0.01	-	CD630_11320	heavy-metal transport/detoxification protein	-2.15261	1.76861	-2.81699	-	-1.52809	0.332192	0.545482	-0.159452	-	0.837126	-0.318905	0.211575	-0.903564	-	0.172741
0.01	-	CD630_11350	SH3-domain-containing protein	2.52467	0.532957	0.225891	-	5.4081	1.47494	0.297163	0.0664392	-	4.98289	-0.451782	0.0842354	-2.01973	-	0.797263
0.01	rnfG	CD630_11390	electron transport complex protein	0.17274	1.02571	-1.3022	-	1.6211	0.252467	0.372823	-1.20918	-	1.71411	-1.34206	0.838254	-3.09604	-	0.11959
0.01	norV	CD630_11570	anaerobic nitric oxide reductase flavorubredoxin (FlRd) (FlavoRb)	-5.85988	1.12738	-6.59071	-	-3.93316	-5.39481	1.09119	-6.51098	-	-3.37508	-2.29877	0.268438	-5.32837	-	-0.305617
0.01	rplU	CD630_11610	50S ribosomal protein L21	0.996578	0.0177293	0.0531503	-	1.95329	2.21905	1.15914	1.26233	-	3.17576	-0.0398632	0.194397	-0.770687	-	0.690961
0.01	rpmA	CD630_11630	50S ribosomal protein L27	0.292329	0.470421	0.106301	-	0.504933	0.252467	0.106452	0.0664392	-	0.451782	0.518221	0.778518	0.332192	-	0.7574
0.01	ackA	CD630_11750	acetate kinase	-2.23234	0.505582	-2.76384	-	-1.68754	-5.76687	1.25933	-6.3781	-	-4.29193	0.106301	1.34004	-0.544796	-	0.916852
0.01	acpP	CD630_11830	acyl carrier protein (ACP)	1.39521	0.598527	-0.770687	-	3.56111	-3.40165	0.325199	-5.60741	-	-1.14274	1.08959	0.350848	-2.23234	-	3.3485
0.01	fabF	CD630_11840	3-oxoacyl-ACP synthase	-0.876989	0.433351	-1.94001	-	0.186028	-2.65754	0.873011	-3.72056	-	-1.59453	0.212603	0.120803	-0.850414	-	1.27562
0.05	-	CD630_12000	hypothetical protein CD630_12000	-0.93014	0.453987	-1.99316	-	0.132877	-1.84699	0.720323	-2.91001	-	-0.770687	-0.358768	0.189038	-1.43507	-	0.704249
0.01	spo0A	CD630_12140	stage 0 sporulation protein A	-0.411919	1.05311	-1.56795	-	0.770687	0.239179	0.209819	-0.890277	-	1.36863	0.172741	0.24741	-0.956715	-	1.39521
0.01	-	CD630_12160	hypothetical protein CD630_12160	0.0132879	0.0137037	-4.23878	-	4.23878	-1.60781	0.653157	-5.14234	-	3.22891	0.531509	0.270088	-3.06946	-	3.9996
0.01	drm	CD630_12230	phosphopentomutase	1.03644	0.409347	-3.20234	-	4.62412	-4.8633	0.715751	-6.60399	-	0.079727	6.63057	0.73074	6.63057	-	6.63057
>10%	pupG	CD630_12240	Purine nucleoside phosphorylase	4.83673	1.49622	-0.225891	-	6.40468	3.93316	1.44352	-1.0763	-	6.13892	-0.119589	0.0401477	-2.93658	-	2.68412
0.05	vanZ	CD630_12400	Teicoplanin resistance protein	6.63057	1.70994	6.63057	-	6.63057	6.63057	1.74028	6.63057	-	6.63057	-1.14274	0.51484	-4.90317	-	3.53453
0.01	efp	CD630_12460	elongation factor P	-0.398631	0.417184	-0.770687	-	-0.0265755	2.08617	1.20159	1.46165	-	2.51138	0.146165	0.00635562	-0.199316	-	0.491646
0.01	rpsP	CD630_12530	30S ribosomal protein S16	-1.12946	2.14582	-1.6211	-	-0.425207	2.68412	2.70834	1.99316	-	3.3485	-0.186028	0.750094	-0.518221	-	0.146165
0.01	-	CD630_12540	RNA-binding protein	-1.86028	0.724709	-2.93658	-	-0.797263	0.890277	0.449076	-0.17274	-	1.95329	0.0398627	0.0249784	-1.02315	-	1.10288
0.01	rplS	CD630_12570	50S ribosomal protein L19	-1.38192	0.229101	-1.78055	-	-0.943428	1.86028	0.24133	1.43507	-	2.53795	-0.332193	0.337448	-0.664385	-	0.0132879
0.01	-	CD630_12630	FMN-dependent dehydrogenase	-2.56453	1.86825	-4.1059	-	-1.5148	0.332192	0.447287	-0.611235	-	1.26233	-0.265754	0.182776	-0.783975	-	0.252467
0.01	iscS2	CD630_12790	cysteine desulfurase	-0.890277	0.283465	-1.84699	-	0.0664392	-3.58768	1.7386	-5.12906	-	-2.31206	-0.0132877	0.440089	-1.34206	-	1.82042
0.01	-	CD630_12800	NifU-like protein	-2.53795	1.16919	-3.50796	-	-1.50151	2.51138	0.465287	1.48822	-	3.3485	-0.0531509	0.00847477	-0.717537	-	0.611235
0.01	-	CD630_12830	hypothetical protein CD630_12830	2.29877	1.3523	-2.65754	-	5.46125	2.15261	1.33376	-2.80371	-	5.39481	-0.0398632	0.0128463	-1.10288	-	1.02315
0.01	pepA	CD630_13000	multifunctional aminopeptidase A	0.239179	0.48333	-0.504933	-	0.996578	-0.704249	0.426896	-1.46165	-	0.0531503	0.531509	0.281523	-0.132877	-	1.23576
0.01	npdA	CD630_13030	NAD-dependent deacetylase	-3.14919	0.907072	-5.99276	-	1.84699	-6.47112	1.33521	-6.64386	-	-5.1955	6.63057	1.701	6.63057	-	6.63057
0.01	acd	CD630_13040	mannosyl-glycoprotein endo-beta-N-acetylglucosamidase	-1.15603	0.515066	-4.92974	-	3.58768	2.11275	0.543319	-1.75398	-	5.5144	-0.0398632	0.0252853	-4.26536	-	4.21221
0.01	dnaF	CD630_13050	DNA polymerase III PolC-type (PolIII)	-0.0265755	0.00996888	-0.876989	-	0.823838	0.212603	0.143413	-0.651098	-	1.06302	-0.398631	0.276365	-1.26233	-	0.46507
0.01	infB	CD630_13090	translation initiation factor IF-2	-0.46507	0.154668	-1.32877	-	0.385344	0.611235	0.0303872	-0.252466	-	1.44836	0.0531503	0.32847	-0.783975	-	0.890277
0.01	pnp	CD630_13180	polynucleotide phosphorylase/polyadenylase	-1.70083	0.983578	-2.21905	-	-1.20918	-0.372056	1.0398	-1.08959	-	0.159452	0.7574	0.323597	0.199316	-	1.47494
0.01	recA	CD630_13280	recombinase A	-0.863701	0.441382	-4.74371	-	3.69398	-5.92632	1.15765	-6.64386	-	-1.39521	6.63057	1.65934	6.63057	-	6.63057
0.05	sip3	CD630_13310	Signal peptidase I, S26A family	-0.451782	0.0679255	-4.62412	-	3.97303	3.70727	0.653153	-1.38192	-	6.17879	-0.345481	0.0732625	-4.4381	-	4.01289
0.01	purB	CD630_13340	adenylosuccinate lyase	-6.45783	2.31859	-6.64386	-	-4.4381	0.199316	0.184797	-1.44836	-	1.86028	-0.318905	0.25201	-2.47151	-	1.8337
0.01	aspB	CD630_13390	aspartate aminotransferase	-1.84699	0.255833	-2.19247	-	-1.48822	0.265754	0.458339	-0.0531509	-	0.58466	-0.17274	0.206799	-0.478358	-	0.132877
0.01	glnA	CD630_13430	glutamine synthetase	-1.70083	1.55442	-3.16248	-	-0.252466	0.983291	0.908757	0.332192	-	1.91343	0.0531503	0.158162	-0.730824	-	0.837126
0.01	cspB	CD630_13550	cold shock protein CspB	-0.29233	0.123903	-0.518221	-	-0.0398632	3.93316	0.71773	3.53453	-	4.34508	0.385344	0.187034	0.199316	-	0.58466
0.01	-	CD630_13570	peptidyl-prolyl isomerase	-0.571372	0.29027	-1.4085	-	0.265754	0.0398627	0.32045	-0.797263	-	0.876989	-0.0664386	0.205526	-0.478358	-	0.34548
0.01	-	CD630_13840	LamB/YcsF family protein	-5.00947	1.05848	-6.47112	-	0.0664392	-2.67083	0.819098	-5.50111	-	1.34206	-0.651098	0.316412	-3.72056	-	2.43165
0.01	-	CD630_13920	endoribonuclease	-0.7574	0.187894	-1.75398	-	0.159452	0.823838	1.03581	-0.0132877	-	2.43165	-0.850414	0.560928	-1.64768	-	-0.0797264
0.05	-	CD630_14090	competence damage-inducible protein A	-2.36521	1.5518	-4.57097	-	-0.212603	-0.970003	0.797295	-3.1359	-	1.19589	-1.84699	1.01536	-4.01289	-	0.34548
0.01	-	CD630_14110	hypothetical protein CD630_14110	-6.49769	1.27909	-6.64386	-	-5.3018	1.46165	0.633266	0.398631	-	2.52467	-0.29233	0.148315	-1.35535	-	0.770687
0.01	-	CD630_14170	ATP-binding protein	-4.41152	0.903839	-6.20536	-	-2.84357	1.00987	1.05378	0.106301	-	2.00644	-1.42179	0.363051	-2.55124	-	-0.29233
0.05	-	CD630_14310	helicase, DinG family	-6.49769	1.22978	-6.64386	-	-5.3018	-1.7274	0.693826	-2.80371	-	-0.664385	0.34548	0.193882	-0.717537	-	1.4085
0.01	folE	CD630_14490	GTP cyclohydrolase I	-2.98974	0.253177	-5.79344	-	1.99316	1.58124	0.600345	0.372056	-	2.817	-0.770687	0.339422	-4.49125	-	3.4548
0.01	folP	CD630_14500	dihydropteroate synthase	2.56453	2.39849	0.411919	-	4.71714	0.903564	1.64901	-1.24904	-	3.05617	0.93014	1.38267	-1.27562	-	3.53453
0.01	folB	CD630_14510	dihydroneopterin aldolase	-0.0398632	0.0143039	-1.10288	-	1.02315	1.15603	0.541708	0.093014	-	2.21905	-0.318905	0.167824	-1.38192	-	0.744112
0.01	-	CD630_14570	hypothetical protein CD630_14570	-2.31206	1.53398	-4.46467	-	-0.159452	-0.943428	0.736376	-3.18905	-	1.22247	0.239179	0.139391	-1.91343	-	2.45823
0.05	-	CD630_14590	FMN-binding protein	-0.0132877	0	-1.0763	-	1.04973	6.45783	1.72833	5.26193	-	6.61728	-0.0398632	0.0163649	-1.10288	-	1.02315
0.01	-	CD630_14690	cell surface protein penicillin-binding protein	1.11617	1.57353	0.744112	-	1.48822	4.15905	2.06062	3.72056	-	4.67727	-0.0265755	0.205059	-0.318905	-	0.252467
0.01	-	CD630_14740	rubrerythrin (Rr)	1.00987	2.60548	0.318904	-	2.12603	3.65412	2.73406	2.93658	-	4.50453	-0.730824	0.510995	-1.23576	-	-0.332193
0.01	feoB1	CD630_14790	ferrous iron transport protein B	-6.49769	1.43638	-6.64386	-	-5.3018	-3.90659	1.03767	-4.98289	-	-2.84357	-0.0265755	0.00460579	-1.08959	-	1.03644
0.01	ssuA	CD630_14840	ABC transporter alkanesulfonates-family extracellular solute-binding protein	0.0398627	0.462595	-0.571372	-	0.690961	-1.02315	0.55688	-1.68754	-	-0.345481	0.903564	0.285087	0.239179	-	1.70083
0.01	-	CD630_15100	hypothetical protein CD630_15100	-2.23234	1.50659	-4.37166	-	-0.0797264	1.86028	2.38517	-0.318905	-	4.02618	-0.0265755	0.00356412	-2.01973	-	1.97987
0.01	panB	CD630_15130	3-methyl-2-oxobutanoate hydroxymethyltransferase	-0.372056	0.467711	-1.50151	-	0.7574	-0.0531509	0.027295	-1.06302	-	0.956715	0.491646	0.663592	-0.0664386	-	1.04973
0.01	tyrS	CD630_15210	tyrosyl-tRNA ligase	-2.49809	1.69148	-4.01289	-	-0.996579	-5.28851	2.09553	-6.49769	-	-3.50796	0.7574	0.561071	-1.91343	-	2.52467
0.01	-	CD630_15220	polysaccharide deacetylase	1.26233	0.664125	-0.212603	-	2.73727	0.318904	0.21544	-1.11617	-	1.76727	0.0531503	0.0591554	-1.26233	-	1.36863
0.01	-	CD630_15240	rubrerythrin	-0.717537	0.0483297	-1.22247	-	-0.199316	2.55124	1.21304	1.94001	-	3.32193	-0.93014	1.05763	-1.52809	-	-0.411919
0.01	-	CD630_15360	ferredoxin-NADP(+) reductase subunit alpha	-2.04631	1.05331	-2.5911	-	-1.68754	-1.39521	0.735478	-1.88686	-	-1.02315	1.10288	0.810588	0.770687	-	1.43507
0.01	aspB	CD630_15370	oxidoreductase	-3.54782	1.07809	-4.30522	-	-2.77713	1.02315	0.250201	0.225891	-	1.88686	-0.903564	0.766389	-1.80713	-	-0.199316
0.01	hisZ	CD630_15470	ATP phosphoribosyltransferase regulatory subunit	-6.49769	1.18343	-6.64386	-	-5.3018	-0.837126	0.41587	-1.90014	-	0.239179	0.225891	0.124966	-0.837126	-	1.28891
0.01	hisA	CD630_15520	1-(5-phosphoribosyl)-5-[(5-phosphoribosylamino)methylideneamino] imidazole-4-carboxamide isomerase	-2.72398	0.952658	-3.91988	-	-1.42179	0.0265749	0.104428	-1.10288	-	1.14274	0.372056	0.229739	-0.584659	-	1.38192
0.01	-	CD630_15560	polysaccharide deacetylase	3.95974	1.47503	-1.04973	-	6.13892	3.69398	1.46767	-1.3022	-	6.04591	-0.425207	0.214734	-3.62755	-	2.77713
0.01	-	CD630_15570	peptidyl-prolyl isomerase	-0.17274	0.083231	-1.23576	-	0.890277	-0.704249	0.359395	-1.76727	-	0.358769	0.186028	0.102764	-0.876989	-	1.24904
0.05	pgm	CD630_15770	phosphoglucomutase	-0.305617	0.192039	-4.42481	-	4.05275	-1.52809	0.700136	-5.10248	-	3.28206	0.611235	0.381532	-3.88001	-	4.58426
0.01	-	CD630_15850	N-acetylglucosamine kinase NAGK-like	-1.24904	0.565738	-2.31206	-	-0.186028	-0.372056	0.191591	-1.43507	-	0.690961	-1.84699	0.720597	-2.91001	-	-0.783975
0.01	map2	CD630_15960	methionine aminopeptidase Map2 (MAP) (Peptidase M)	-0.411919	0.216796	-1.47494	-	0.651098	-2.3785	0.826473	-3.45481	-	-1.31548	0.0398627	0.0251759	-1.02315	-	1.10288
0.01	-	CD630_16120	amidohydrolase	0.079727	0.265949	-2.07288	-	2.23234	-0.186028	0.00830239	-2.09946	-	1.7274	0.544796	0.383212	-1.34206	-	2.4848
0.01	terD	CD630_16340	Tellurium resistance protein	-1.28891	0.207892	-1.94001	-	-0.63781	0.783975	0.661819	0.279042	-	1.28891	0.292329	0.116662	-0.199316	-	0.810551
0.01	terD	CD630_16350	Tellurium resistance protein	-1.68754	0.643978	-2.68412	-	-0.624523	1.22247	0.0274385	0.225891	-	2.24562	-0.106302	0.00778601	-1.04973	-	0.850414
0.01	terD	CD630_16360	Tellurium resistance protein	-1.02315	0.637707	-4.82344	-	3.60097	-0.504933	0.492579	-4.5444	-	3.91987	-0.544796	0.0498231	-4.55769	-	3.90659
0.01	-	CD630_16370	calcium-transporting ATPase	-0.704249	0.361483	-1.78055	-	0.358769	0.239179	0.137918	-0.823838	-	1.3022	-0.81055	0.407491	-1.88686	-	0.252467
0.01	-	CD630_16390	tellurite associated resistance protein	0.186028	0.212844	-1.96658	-	2.32535	-0.478358	0.452836	-2.51138	-	1.55466	-0.531508	0.203053	-2.55124	-	1.48822
0.01	-	CD630_16520	tellurium resistance protein	-6.49769	1.2298	-6.64386	-	-5.3018	-0.425207	0.220195	-1.48822	-	0.637811	0.956715	0.473386	-0.106302	-	2.01973
0.05	tlpB	CD630_16610	transposase-like protein B	0.7574	0.857538	-3.787	-	4.74371	-4.83673	0.890775	-6.61728	-	-0.119589	0.943428	0	-2.45823	-	5.23536
0.05	-	CD630_16680	membrane protein	0.876989	0.445889	-0.186028	-	1.95329	-0.318905	0.165575	-1.38192	-	0.744112	-0.265754	0.136576	-1.32877	-	0.797263
0.01	iunH	CD630_16820	nucleoside hydrolase, IUNH family	0.132877	2.25696	-2.01973	-	2.28549	0.279042	2.41465	-1.87357	-	2.43165	0.0664392	0.0989943	-0.398631	-	0.531509
0.05	trxA	CD630_16900	thioredoxin	0.531509	0.936949	-1.6211	-	2.68412	0.558083	1.03218	-1.22247	-	2.35193	-0.717537	1.53581	-2.87015	-	1.43507
0.01	-	CD630_16930	dinitrogenase iron-molybdenum cofactor	-0.425207	0.248607	-0.677673	-	-0.159452	2.08617	0.493724	1.78055	-	2.49809	-0.318905	0.30799	-0.531508	-	-0.106302
0.01	-	CD630_16940	hypothetical protein CD630_16940	0.079727	0.0495887	-0.983291	-	1.14274	0.637811	0.345126	-0.425207	-	1.71411	-1.10288	0.51446	-2.1659	-	-0.0265755
0.01	moaB	CD630_17120	molybdenum cofactor biosynthesis protein MoaB	0.690961	0.0553904	-3.82686	-	4.62412	1.03644	0.796857	-3.61426	-	4.81015	-0.823838	0.602529	-3.18905	-	1.54137
0.01	-	CD630_17170	hypothetical protein CD630_17170	-1.36863	0.691223	-2.09946	-	-0.571372	-2.88343	1.00627	-4.15905	-	-1.6211	1.24904	0.701637	-0.332193	-	2.52467
0.01	-	CD630_17220	transcriptional regulator	6.45783	1.72424	5.26193	-	6.61728	6.45783	1.74442	5.26193	-	6.61728	-0.225891	0.116523	-1.3022	-	0.837126
0.01	-	CD630_17300	ATP-binding protein	-0.584659	0.30442	-4.22549	-	3.26878	-5.47454	1.1988	-6.61728	-	-0.611235	1.74069	0.506814	-3.14919	-	5.43467
>10%	add	CD630_17470	adenosine deaminase	-6.49769	1.22986	-6.64386	-	-5.3018	1.04973	0.509052	-0.0132877	-	2.12603	0.0265749	0.0213199	-1.03644	-	1.08959
0.01	-	CD630_17490	2-hydroxyacyl-CoA dehydratase	-2.01973	0.69174	-2.97645	-	-1.06302	-0.265754	1.31808	-1.22247	-	0.677673	-0.0265755	0.367873	-0.903564	-	0.850414
0.01	-	CD630_17510	cell wall binding protein	2.17918	0.738593	1.04973	-	4.5444	2.79042	0.850204	1.64768	-	5.24865	-0.318905	0.134317	-1.27562	-	0.624522
0.01	argG	CD630_17850	argininosuccinate synthase	-2.2722	0.990876	-4.42481	-	-0.119589	-2.00644	0.702206	-4.15905	-	0.146165	-0.199316	0.218439	-2.35192	-	1.96658
0.01	-	CD630_17970	coenzyme A disulfide reductase (CoA-disulfide reductase) (CoADR)	-5.56755	1.10108	-6.08577	-	-4.85002	-6.43125	1.40807	-6.64386	-	-5.52769	1.84699	0.47622	1.35535	-	2.40508
0.01	terD	CD630_17990	Tellurium resistance protein	-1.71411	0.690726	-2.79042	-	-0.651098	-0.903564	0.444074	-1.96658	-	0.159452	-0.265754	0.135276	-1.32877	-	0.797263
0.01	terD	CD630_18000	Tellurium resistance protein	-3.9996	1.74046	-5.60741	-	-1.31548	-0.199316	0.0778678	-1.68754	-	1.24904	-0.119589	0.30089	-1.54137	-	1.35535
0.01	bcp	CD630_18220	thiol peroxidase	-2.76384	0.701291	-3.8933	-	-1.63439	-0.438494	0.933726	-1.56795	-	0.690961	0.199316	1.43077	-0.119589	-	0.531509
0.05	kdpD	CD630_18290	two-component sensor histidine kinase KdpD	2.43165	0.839141	1.35535	-	3.49467	1.74069	0.701932	0.664385	-	2.80371	-0.823838	0.412519	-1.88686	-	0.239179
0.05	aroF	CD630_18320	3-deoxy-7-phosphoheptulonate synthase	-6.49769	1.29405	-6.64386	-	-5.3018	-1.97987	0.748218	-3.04289	-	-0.903564	0.531509	0.289219	-0.544796	-	1.59453
0.01	aroA	CD630_18340	3-phosphoshikimate 1-carboxyvinyltransferase	-0.385344	0.367804	-1.24905	-	0.58466	1.06302	0.394318	-0.385344	-	1.84699	0.996578	0.381714	0.11959	-	1.99316
>10%	-	CD630_18700	conjugative transposon protein	-0.837126	0.418376	-1.90014	-	0.225891	-0.81055	0.408125	-1.87357	-	0.252467	-1.76727	0.703992	-2.83028	-	-0.704249
0.01	-	CD630_18980	cell wall hydrolase (endolysin)	-0.132877	0.183386	-1.26233	-	0.624522	-0.597947	0.799513	-1.90014	-	0.358769	1.39521	0.609362	0.438494	-	3.17576
0.01	eutM	CD630_19160	ethanolamine carboxysome strutural protein	-0.558084	0.490917	-2.71069	-	1.59453	-1.6211	1.15371	-3.9996	-	0.558084	-1.39521	0.930463	-3.6807	-	0.970003
0.01	-	CD630_19340	hypothetical protein CD630_19340	-5.04933	2.22722	-6.28509	-	-3.49467	-0.783975	1.18595	-2.24562	-	0.664385	-3.16248	0.75856	-4.59755	-	-1.71411
0.01	-	CD630_19430	hypothetical protein CD630_19430	-2.76384	1.05179	-3.82686	-	-1.8337	1.64768	0.203237	0.571372	-	2.61768	0.597947	0.298105	-0.199316	-	1.44836
0.01	-	CD630_19530	hypothetical protein CD630_19530	-0.119589	0.669704	-0.983291	-	0.770687	-1.3022	0.3069	-2.4848	-	-0.0797264	-0.478358	1.47206	-1.32877	-	0.372056
0.01	-	CD630_19700	hypothetical protein CD630_19700	0.717537	0.427873	0.212603	-	1.22247	0.0664392	0.292786	-0.438494	-	0.571372	0	0.0540855	-0.345481	-	0.34548
0.01	-	CD630_19720	peptidase, M20A family	-0.571372	0.864957	-1.26233	-	0.571372	2.60439	1.00316	1.91343	-	3.20234	0.239179	0.00602814	-0.372056	-	0.863701
0.01	-	CD630_19730	pyridoxal phosphate-dependent transferase; putative aluminium resistance	-6.49769	1.2298	-6.64386	-	-5.3018	-0.744112	0.378349	-1.80713	-	0.318904	0.186028	0.102145	-0.890277	-	1.24904
0.01	hfq	CD630_19740	RNA-binding protein Hfq	-0.0797264	0.0312988	-4.29193	-	4.18563	0.146165	0.0851879	-1.0763	-	1.36863	-0.239179	0.117358	-1.3022	-	0.837126
0.05	mutS	CD630_19770	DNA mismatch repair protein MutS	-0.0132877	0	-1.0763	-	1.04973	6.43125	1.72801	5.26193	-	6.61728	-0.876989	0.433498	-1.94001	-	0.186028
0.05	miaB	CD630_19860	(Dimethylallyl)adenosine tRNA methylthiotransferase miaB (tRNA-i(6)A37 methylthiotransferase)	-0.876989	1.85419	-3.32193	-	1.66096	2.41836	2.42759	0.265754	-	4.57097	-0.438494	0.400725	-1.0763	-	0.186028
0.01	clpB	CD630_20200	Chaperone protein	0.372056	0.224423	-1.3022	-	2.07288	0.079727	0.154438	-1.5148	-	1.66096	0.770687	0.362746	-0.7574	-	2.69741
0.05	-	CD630_20570	hypothetical protein CD630_20570	-0.717537	0.275314	-4.70385	-	3.80029	0.239179	0.128004	-3.58768	-	3.98631	-0.279042	0.130697	-3.52124	-	2.96316
0.01	glnS	CD630_20590	glutaminyl-tRNA ligase	-4.62412	2.19426	-6.20536	-	-2.36521	-1.3022	1.07575	-3.45481	-	0.863701	-1.97987	1.14472	-4.13248	-	0.438494
0.01	-	CD630_20610	hypothetical protein CD630_20610	1.88686	1.02419	0.199316	-	3.08275	3.50796	3.10399	2.45823	-	4.38494	0.265754	0.176215	-0.571372	-	1.08959
0.05	-	CD630_20640	hypothetical protein CD630_20640	-3.05617	0.932131	-4.11919	-	-1.97987	-0.783975	0.394298	-1.84699	-	0.279042	-0.318905	0.163773	-1.38192	-	0.744112
0.01	-	CD630_20720	transposase	3.09604	0.942293	2.03302	-	4.17234	1.42179	0.620582	0.34548	-	2.4848	-1.59453	0.660994	-2.67083	-	-0.531508
0.01	-	CD630_21270	hypothetical protein CD630_21270	-0.451782	0.530477	-0.970003	-	0.0664392	2.61768	1.84139	1.87357	-	3.57439	0.199316	0.727497	-0.132877	-	0.544796
0.01	frr	CD630_21370	ribosome recycling factor	0.292329	0.628243	-1.15603	-	1.7274	0.863701	0.851886	-0.584659	-	2.31206	0.0265749	0.0132394	-0.837126	-	0.890277
0.01	tsf	CD630_21390	elongation factor Ts	-1.24905	1.07884	-2.19247	-	-0.451782	-0.119589	0.186562	-0.850414	-	0.597947	-0.504933	0.156666	-1.6211	-	0.58466
0.01	rpsB	CD630_21400	30S ribosomal protein S2	-2.97645	0.921756	-4.05275	-	-1.91343	-2.29877	0.812381	-3.37508	-	-1.23576	-0.159452	0.0765571	-1.22247	-	0.903564
0.01	-	CD630_21520	glutamyl-aminopeptidase, M42 family	0.0531503	0.330349	-0.63781	-	0.783975	0.186028	0.394735	-0.531508	-	0.876989	1.50151	1.4466	0.823838	-	2.33864
0.01	-	CD630_21740	ABC transporter cystine/aminoacid-family extracellular solute-binding protein	0.730824	0.336457	-0.0398632	-	1.48822	-5.24865	0.812396	-6.51098	-	-2.76384	3.17576	0.0334627	0	-	5.38152
0.01	-	CD630_21770	ABC transporter cystine/aminoacid-family extracellular solute-binding protein	0.890277	0.499039	0.438494	-	1.35535	2.57782	0.703676	1.91343	-	3.48138	0.159452	0.16231	-0.252466	-	0.597947
0.05	-	CD630_21860	hypothetical protein CD630_21860	1.34206	0.599444	0.279042	-	2.40508	0.823838	0.424847	-0.239179	-	1.88686	0.172741	0.0960562	-0.890277	-	1.23576
0.01	ftnA	CD630_21950	ferritin	-1.7274	0.499385	-2.36521	-	-0.63781	1.15603	0.0498231	0.398632	-	1.92672	-0.744112	0.42394	-1.50151	-	-0.106302
0.01	cynT	CD630_22130	carbonic anhydrase	-2.85686	0.903728	-3.91988	-	-1.79384	-0.624523	0.325227	-1.68754	-	0.438494	-0.837126	0.416738	-1.90014	-	0.239179
0.05	-	CD630_22270	radical SAM protein	-0.372056	0.194874	-1.43507	-	0.690961	-6.49769	1.22942	-6.64386	-	-5.3018	6.12564	1.67571	4.81015	-	6.60399
0.01	asnC	CD630_22450	asparaginyl-tRNA ligase	0.518221	0.390891	-0.93014	-	1.96658	0.876989	0.623834	-0.571372	-	2.32535	-0.17274	0.202099	-1.03644	-	0.677673
0.01	-	CD630_22510	hypothetical protein CD630_22510	-2.71069	0.0604142	-3.48138	-	-1.04973	2.07288	0.61037	1.20918	-	3.33522	-0.279042	0.0838828	-0.651098	-	0.079727
0.01	-	CD630_22590	hypothetical protein CD630_22590	1.43507	0.619062	-3.36179	-	5.02276	1.19589	0.54875	-3.50796	-	4.90317	0.0265749	0.0171647	-4.22549	-	4.23878
0.01	-	CD630_22610	M24 family peptidase	-0.132877	0.551291	-0.770687	-	0.265754	2.79042	1.59904	1.99316	-	3.30864	0.332192	0.472807	-0.0398632	-	0.690961
0.01	fruABC	CD630_22690	PTS system fructose-specific transporter subunit IIABC	-0.345481	0.225131	-4.45138	-	4.01289	-2.25891	0.799316	-3.32193	-	-1.18261	-0.159452	0.0664793	-4.33179	-	4.13248
0.01	fruK	CD630_22700	fructose 1-phosphate kinase	-0.146165	0.0667363	-1.20918	-	0.916852	0.0265749	0.0176827	-1.03644	-	1.08959	0	0.00673286	-1.06302	-	1.06302
0.05	-	CD630_22720	protein-tyrosine phosphatase	-6.49769	0.983614	-6.64386	-	-5.3018	1.19589	0.556469	0.132877	-	2.2722	-0.372056	0.192748	-1.43507	-	0.690961
0.01	topB2	CD630_22750	DNA topoisomerase III	0.0531508	0.0178858	-1.39521	-	1.50151	-0.0531508	0.0433975	-1.50151	-	1.39521	-0.518221	0.154549	-1.96658	-	0.93014
0.01	-	CD630_23180	phosphohexomutase	-2.03302	0.206082	-2.69741	-	-1.35535	-2.47151	0.489672	-3.1359	-	-1.79384	1.95329	0.390393	1.26233	-	2.61768
0.01	tkt'	CD630_23210	transketolase, central and C-terminal (Sedoheptulose-7-phosphate:D-glyceraldehyde-3-phosphate glycolaldehydetransferase)	-2.64425	1.08716	-3.01631	-	-2.23234	0.225891	1.01076	-0.0797264	-	0.531509	-0.132877	0.277803	-0.411919	-	0.11959
0.01	tkt	CD630_23220	transketolase, N-terminal (Sedoheptulose-7-phosphate:D-glyceraldehyde-3-phosphate glycolaldehydetransferase)	-0.903564	0.487224	-1.74069	-	-0.0797264	0.079727	0.0153541	-0.531508	-	0.690961	-0.0531509	0.0539521	-0.690961	-	0.58466
0.01	tal	CD630_23290	translaldolase	-0.571372	0.0301253	-1.02315	-	-0.093014	1.42179	0.82935	0.903564	-	2.00644	0.265754	0.282319	-0.106302	-	0.651098
0.05	mtlF	CD630_23320	PTS system mannitol-specific transporter subunit IIA	-1.67425	0.34919	-3.9996	-	0.651098	-0.0398632	0.127673	-2.17918	-	2.08617	0.677673	0.275133	-0.823838	-	2.19247
0.01	guaB	CD630_23350	inosine 5-monophosphate dehydrogenase	-0.225891	0.107098	-0.518221	-	0.0664392	0.637811	0.258373	0.252467	-	0.93014	0.651098	1.34447	0.292329	-	1.44836
0.05	-	CD630_23370	membrane protein	6.63057	1.70994	6.63057	-	6.63057	6.63057	1.74028	6.63057	-	6.63057	-1.14274	0.51484	-4.90317	-	3.53453
0.01	4hbD	CD630_23380	4-hydroxybutyrate dehydrogenase (4-hydroxybutanoate:NAD+ oxidoreductase)	0.358769	0.585325	-0.584659	-	0.943428	-1.36863	0.222336	-2.11275	-	-0.531508	2.57782	0.715879	1.90014	-	3.48138
0.01	abfD	CD630_23410	gamma-aminobutyrate metabolism dehydratase/isomerase	-0.624523	1.00496	-0.903564	-	-0.305617	1.35535	1.45123	1.06302	-	1.66096	0.332192	0.539445	0.0531503	-	0.611235
0.01	sucD	CD630_23420	succinate-semialdehyde dehydrogenase (NAD(P)+)	-1.71411	0.800203	-2.4848	-	-0.983291	1.79384	0.655989	1.10288	-	2.84357	0.0265749	0.0413175	-0.46507	-	0.518221
0.01	grdD	CD630_23480	glycine reductase complex component C subunit alpha (Protein PC alpha)	0.783975	0.468994	-2.91001	-	4.27864	-2.97645	0.837464	-5.82002	-	2.00644	2.5911	0.81614	-2.39179	-	5.6207
0.01	grdC	CD630_23490	glycine reductase complex component C subunit beta (Protein PC beta)	0.079727	0.482829	-1.60781	-	1.4085	0.717537	0.41558	-0.504933	-	1.95329	0.690961	0.187129	-0.451782	-	1.8337
0.01	grdE	CD630_23540	glycine reductase complex component B subunits alpha and beta	0.478358	0.481537	-0.584659	-	1.63439	1.23576	0.540133	0.239179	-	2.31206	-0.0664386	0.315497	-0.903564	-	0.810551
0.05	trxA2	CD630_23550	thioredoxin 2 (Trx2)	0.225891	0.124517	-0.850414	-	1.28891	-0.358768	0.187602	-1.42179	-	0.704249	-0.093014	0.0431798	-1.15603	-	0.970003
0.01	-	CD630_23650	ABC transporter nitrate/sulfonate/taurine extracellular solute-binding protein	0.425207	1.40826	-1.02315	-	1.88686	3.9996	1.53368	2.4848	-	5.56755	-0.159452	0.121064	-0.730824	-	0.398632
0.01	-	CD630_23880	peptidoglycan-binding/hydrolysing protein	-1.14274	1.6477	-2.5911	-	0.292329	0.225891	0.55205	-1.04973	-	1.50151	0.132877	0.117859	-0.265754	-	0.531509
0.01	-	CD630_23920	tRNA-binding protein	-1.18261	0.104457	-3.36179	-	0.996578	-4.37166	0.991465	-6.32495	-	-2.17918	2.68412	0.931401	0.531509	-	4.83673
0.01	-	CD630_23960	hypothetical protein CD630_23960	-0.664385	0.249952	-1.7274	-	0.478358	2.51138	0.556057	1.52809	-	3.70727	-0.730824	0.693266	-1.46165	-	-0.0265755
0.01	-	CD630_24020	cell wall hydrolase; phosphatase-associated protein	-1.20918	2.50186	-2.19247	-	-0.239179	3.10932	2.87806	2.07288	-	4.1059	-0.46507	0.754468	-1.42179	-	0.478358
0.01	dut	CD630_24030	deoxyuridine 5'-triphosphate nucleotidohydrolase	-1.75398	0.726941	-2.52467	-	-0.996579	1.4085	0.527112	0.651098	-	2.17918	-0.372056	0.492671	-0.837126	-	0.0664392
0.01	-	CD630_24080	multidrug efflux pump	-4.90317	1.98174	-6.64386	-	-2.33864	1.71411	1.00374	-0.544796	-	4.07933	0.186028	0.160392	-0.677673	-	1.04973
0.01	ppdK	CD630_24100	pyruvate phosphate dikinase (ATP:pyruvate,phosphate phosphotransferase)	-0.093014	0.0425409	-1.15603	-	0.970003	-1.95329	0.743735	-3.01631	-	-0.890277	-0.584659	0.302296	-1.64768	-	0.478358
0.05	-	CD630_24130	NAD(P)-binding protein	0.744112	0.387802	-0.318905	-	1.80713	-0.451782	0.234978	-1.5148	-	0.611235	-0.332193	0.173322	-1.39521	-	0.730824
0.05	-	CD630_24160	PTS operon transcription antiterminator	-0.651098	0.337752	-1.71411	-	0.411919	0.0265749	0.0177507	-1.03644	-	1.08959	0.305617	0.170114	-0.7574	-	1.36863
0.01	glyS	CD630_24320	glycyl-tRNA ligase subunit beta	-0.372056	0.239702	-1.52809	-	0.876989	-2.20576	0.695915	-3.37508	-	-0.81055	0.0132879	0.246895	-1.80713	-	1.74069
0.01	glyQ	CD630_24330	glycyl-tRNA ligase subunit alpha	-6.49769	1.20795	-6.64386	-	-5.3018	-5.26193	1.04654	-6.55084	-	-0.225891	2.24562	0.301182	-2.72398	-	5.727
0.01	-	CD630_24340	hypothetical protein CD630_24340	6.45783	1.72587	5.26193	-	6.61728	6.45783	1.7372	5.26193	-	6.61728	-0.0265755	0.00618001	-1.08959	-	1.03644
0.01	-	CD630_24440	ribosome-associated sigma 54 modulation protein	-0.837126	0.389812	-1.7274	-	0.0398627	1.56795	0.492301	0.704249	-	2.49809	-1.11617	0.0250973	-2.00644	-	-0.17274
0.05	-	CD630_24460	aspartyl/glutamyl-tRNA amidotransferase subunit B-related	-2.23234	0.376505	-5.46125	-	2.73727	0.651098	0.226823	-0.451782	-	1.91343	-0.159452	0.00958361	-3.49467	-	3.18905
0.01	-	CD630_24470	histidine triad (HIT) protein	0.770687	0.921417	0.265754	-	1.24904	0.265754	0.065774	-0.252466	-	0.744112	0.611235	0.24232	0.0531503	-	1.19589
0.01	-	CD630_24530	CRISPR-associated negative autoregulator	0.558083	0.459643	-0.571372	-	1.70083	-1.3022	0.371046	-2.44494	-	-0.132877	0.225891	0.342194	-0.29233	-	1.86028
0.05	-	CD630_24540	hypothetical protein CD630_24540	-0.199316	0.160175	-1.32877	-	0.93014	0.0132877	0.140675	-0.770687	-	0.797263	0.0265749	0.0357084	-0.983291	-	1.03644
0.01	dnaJ	CD630_24600	Chaperone protein DnaJ	-1.66096	0.731278	-2.36521	-	-0.916852	0.690961	0.293381	-0.0398632	-	1.55466	-0.0797264	0.0193184	-0.677673	-	0.518221
0.01	dnaK	CD630_24610	molecular chaperone DnaK	-0.252466	0.552061	-0.398631	-	-0.119589	0.0531503	0.552715	-0.212603	-	0.265754	1.55466	2.41874	1.23576	-	1.87357
0.01	-	CD630_24770	hypothetical protein CD630_24770	0.132877	0.427703	-1.31548	-	1.58124	-0.438494	0.623867	-1.88686	-	1.00987	0.438494	0.651182	-1.00987	-	1.88686
0.01	-	CD630_24800	hydrolase	0.823838	1.38771	0.279042	-	1.36863	2.49809	0.939596	1.76727	-	3.26878	-0.239179	0.2356	-0.624523	-	0.146165
0.01	selA	CD630_24950	L-seryl-tRNA(Sec) selenium transferase (Selenocysteine synthase) (Sec synthase) (Selenocysteinyl-tRNA(Sec) synthase )	0.863701	0.703742	-0.0398632	-	2.20576	-2.64425	0.732219	-4.09262	-	-1.19589	1.48822	0.442842	0.372056	-	3.84015
0.05	selD	CD630_24960	selenide, water dikinase (Selenophosphate synthetase) (Selenium donor protein)	6.45783	1.74799	5.26193	-	6.61728	6.45783	1.75883	5.26193	-	6.61728	-0.358768	0.188329	-1.42179	-	0.704249
0.01	dacF	CD630_24980	D-alanyl-D-alanine carboxypeptidase (putative sporulation-specific penicillin-binding protein)	1.46165	0.512258	-1.6211	-	4.41152	1.26233	0.232612	-3.46809	-	4.94303	-0.81055	0.202187	-4.71714	-	3.73385
0.01	-	CD630_25020	pyridoxal phosphate-dependent transferase	-0.093014	0.0421793	-1.15603	-	0.970003	-1.95329	0.743904	-3.01631	-	-0.890277	0.438494	0.244919	-0.624523	-	1.50151
0.05	-	CD630_25090	glycoside hydrolase, family 4	1.12946	0.489733	-0.159453	-	2.41836	0.305617	0.00343534	-1.84699	-	2.44494	-0.850414	0.304416	-3.00302	-	1.3022
0.01	-	CD630_25130	translation inhibitor endoribonuclease	0.637811	0.470701	0.411919	-	0.916852	3.48138	0.667517	3.0296	-	3.85344	-0.119589	0.0873141	-0.305617	-	0.0531503
0.01	-	CD630_25150	aspartate aminotransferase	0.850414	0.434338	-0.212603	-	1.91343	-1.20918	0.549511	-2.2722	-	-0.132877	-1.32877	0.588471	-2.40508	-	-0.265754
0.01	-	CD630_25320	aminotransferase, alanine--glyoxylate transaminase	-2.29877	0.575229	-2.87015	-	-1.60781	1.63439	0.691493	1.10288	-	2.17918	0.172741	0.0925331	-0.372056	-	0.770687
0.01	-	CD630_25470	hypothetical protein CD630_25470	-1.76727	0.711985	-2.31206	-	-1.22247	0.46507	0.350355	-0.0664386	-	1.00987	-0.225891	0.153548	-0.770687	-	0.318904
0.01	-	CD630_25500	ABC transporter sugar-family extracellular solute-binding protein	-1.90014	0.127462	-3.0296	-	-0.770687	0	0.00649328	-1.12946	-	1.12946	0	0.161293	-0.81055	-	0.810551
0.01	-	CD630_25610	phosphatase	-3.08275	0.935536	-4.14577	-	-2.00644	-4.34508	1.08287	-5.4081	-	-3.26878	0.34548	0.190743	-0.730824	-	1.4085
0.05	-	CD630_25690	alpha-mannosidase	0.252467	0.145039	-0.81055	-	1.31548	-0.850414	0.425137	-1.91343	-	0.212603	0.252467	0.143259	-0.81055	-	1.31548
0.01	-	CD630_25720	nitroreductase	1.75398	0.751144	-0.0398632	-	3.09604	3.01631	1.1799	1.11617	-	4.34508	0	0.145943	-0.956715	-	0.956715
0.1	rpe	CD630_25750	ribulose-phosphate 3-epimerase (Pentose-5-phosphate 3-epimerase) (PPE) (R5P3E)	-1.90014	0.733543	-2.97645	-	-0.837126	-0.318905	0.167115	-1.38192	-	0.744112	-0.46507	0.242067	-1.52809	-	0.597947
0.01	-	CD630_25790	phosphatase, 2C family	0.876989	0.479831	-3.70727	-	4.73043	0.292329	0.190438	-4.06604	-	4.39823	-0.0531509	0.0171384	-1.20918	-	1.10288
0.01	def2	CD630_25850	peptide deformylase 2 (PDF 2) (Polypeptide deformylase 2 )	-1.92672	0.181314	-2.72398	-	-1.15603	2.04631	0.372102	1.11617	-	2.84357	0.46507	0.40507	-0.29233	-	1.22247
0.01	gmk	CD630_25880	guanylate kinase	-1.67425	0.627144	-3.84015	-	0.571372	-1.66096	0.187859	-3.81357	-	0.664385	2.91001	0.444009	0.730824	-	5.15563
0.01	-	CD630_25890	hypothetical protein CD630_25890	2.1659	2.46792	0.0132879	-	4.31851	1.97987	2.35322	-0.17274	-	4.11919	0.890277	0.842147	-0.890277	-	2.67083
0.01	trpS	CD630_26100	tryptophanyl-tRNA ligase	-0.916852	1.40259	-2.97645	-	1.12946	3.26878	0.905728	1.03644	-	5.10248	-0.093014	0.127207	-1.71411	-	1.34206
0.01	-	CD630_26130	M24 family peptidase	-0.398631	0.312664	-0.597947	-	-0.212603	-3.98631	1.94176	-4.38495	-	-3.53453	4.45138	2.39752	4.14577	-	4.69056
>10%	ileS	CD630_26180	isoleucyl-tRNA ligase	-5.5144	1.17352	-6.64386	-	-0.199316	-0.664385	0.383918	-4.63741	-	3.82686	0.225891	0.155837	-1.43507	-	1.94001
0.01	-	CD630_26260	hypothetical protein CD630_26260	-1.24905	0.327028	-2.17918	-	-0.385344	2.91001	1.96209	1.70083	-	3.90659	-0.677673	1.34545	-1.24905	-	-0.159452
0.01	ftsZ	CD630_26460	cell division protein FtsZ	0.398632	0.280569	-0.385344	-	1.32877	3.28206	1.43754	2.49809	-	4.05275	-0.225891	0.00879027	-0.983291	-	0.544796
0.05	-	CD630_26610	M16 family peptidase	-0.0132877	0	-1.0763	-	1.04973	6.45783	1.70534	5.26193	-	6.61728	1.11617	0.52784	0.0398627	-	2.17918
0.01	murE	CD630_26640	UDP-N-acetylmuramoylalanyl-D-glutamate--2,6-diaminopimelate ligase	-1.55466	1.31495	-5.11577	-	3.26878	1.71411	1.10648	-3.17576	-	5.16892	0.850414	1.40466	-2.13932	-	3.82686
0.01	ptsG-BC	CD630_26670	PTS system glucose-specific transporter subunit IIBC	-0.730824	0.370126	-1.79384	-	0.34548	-2.45823	0.839112	-3.52124	-	-1.38192	0.199316	0.11195	-0.863701	-	1.26233
0.01	appA	CD630_26720	ABC transporter oligopeptide-family solute-binding protein	0.279042	0.307682	-0.0398632	-	0.624522	2.15261	0.946072	1.79384	-	2.72398	-0.0664386	0.218506	-0.358768	-	0.199316
0.01	pfo	CD630_26820	pyruvate-ferredoxin oxidoreductase	-1.02315	0.17961	-1.12946	-	-0.916852	-1.63439	2.4684	-1.86028	-	-1.43507	2.79042	2.78823	2.35193	-	3.22891
0.01	-	CD630_26830	propanediol utilization phosphotransacylase	-1.84699	0.35611	-2.2722	-	-1.43507	-4.45138	0.0654004	-5.00947	-	-3.82686	3.49467	0.320484	2.45823	-	4.63741
0.01	-	CD630_27050	amidohydrolase	0.332192	0.166523	-0.903564	-	1.42179	0.956715	0.0722389	-0.0265755	-	1.8337	1.26233	0.690882	0.239179	-	2.24562
0.01	-	CD630_27130	cell wall protein	1.00987	0.651692	0.385344	-	1.66096	1.08959	0.490506	0.624522	-	1.60781	1.03644	0.525626	0.46507	-	1.63439
0.01	gtaB	CD630_27150	UTP--glucose-1-phosphate uridylyltransferase	-2.69741	1.12267	-4.85002	-	-0.544796	-3.93316	0.970274	-5.85988	-	-2.00644	0.783975	0.294456	-0.956715	-	2.79042
0.01	-	CD630_27170	sporulation protein	-2.31206	0.412242	-3.14919	-	-1.47494	-2.98974	1.14363	-4.47796	-	-1.82042	1.82042	1.46936	0.704249	-	3.26878
0.01	glyA	CD630_27260	serine hydroxymethyltransferase	0.890277	0.706036	-3.69398	-	4.74371	2.63097	1.38645	-2.33864	-	5.6207	-0.199316	0.0835982	-4.26536	-	3.9996
0.01	-	CD630_27350	cell wall-binding protein	-2.04631	0.76267	-3.10933	-	-0.970003	-0.0265755	0.00614726	-1.08959	-	1.03644	-0.093014	0.0387116	-1.15603	-	0.970003
0.01	aspS	CD630_27390	aspartyl-tRNA ligase	-1.91343	0.329119	-4.06604	-	0.225891	-1.0763	0.602235	-3.09604	-	0.863701	0.837126	0.514767	-1.22247	-	2.93658
0.01	dtd	CD630_27430	D-tyrosyl-tRNA(Tyr) deacylase	-2.94987	0.917424	-4.01289	-	-1.88686	-1.48822	0.634084	-2.56453	-	-0.425207	-0.106302	0.0480649	-1.16932	-	0.956715
0.01	-	CD630_27480	acyltransferase	-1.23576	0.0307749	-1.95329	-	-0.411919	1.99316	1.28984	1.18261	-	3.16248	0.239179	0.391753	-0.398631	-	0.863701
0.01	ptsI	CD630_27550	phosphoenolpyruvate-protein phosphotransferase	-1.59453	1.32649	-1.82042	-	-1.35535	1.84699	1.22055	1.54137	-	2.19247	0.0265749	0.239948	-0.186028	-	0.239179
0.01	ptsH	CD630_27560	PTS system HPr protein	0.478358	0.385397	-1.67425	-	2.63097	-2.45823	0.40318	-4.61084	-	-0.305617	1.54137	0.343648	-1.42179	-	3.69398
0.05	-	CD630_27660	LytR family transcriptional regulator	-2.11275	0.856871	-5.39481	-	2.85686	-2.91001	0.909124	-5.88646	-	2.12603	1.24904	0.515263	-3.50796	-	5.07591
0.01	-	CD630_27670	cell surface protein	-0.0531509	0.162308	-0.398631	-	0.186028	2.64425	1.96926	2.21905	-	3.06946	-0.186028	1.95145	-0.345481	-	-0.0265755
0.01	-	CD630_27680	cell-wall hydrolase	0.0930139	0.386577	-0.305617	-	1.15603	2.64425	0.578963	1.82042	-	3.8933	-0.239179	0.0757777	-0.478358	-	0
0.05	-	CD630_27820	cell wall binding protein	2.07288	0.420104	-3.08275	-	5.38152	4.49125	0.824211	-0.544796	-	6.31166	-0.46507	0.200822	-2.12603	-	1.18261
0.01	-	CD630_27840	N-acetylmuramoyl-L-alanine amidase,autolysin	-0.7574	0.654153	-0.943428	-	-0.544796	3.26878	1.92395	2.84357	-	3.82686	-0.372056	2.0637	-0.558084	-	-0.199316
0.01	-	CD630_27860	cell surface protein	-1.79384	0.0270682	-3.94645	-	0.358769	0.983291	0.422108	0.146165	-	1.87357	-0.7574	0.273378	-1.75398	-	0.225891
0.01	cwp66	CD630_27890	cell surface protein	-1.74069	1.65384	-2.49809	-	-1.15603	0.996578	0.183478	0.558083	-	1.42179	-0.0664386	0.0627948	-0.491645	-	0.358769
0.05	-	CD630_27900	LmbE-like deacetylase	-0.704249	0.359534	-1.76727	-	0.358769	0.225891	0.128816	-0.837126	-	1.28891	0.651098	0.349137	-0.411919	-	1.71411
0.01	-	CD630_27910	cell wall binding protein	-0.252466	1.74906	-0.451782	-	0.0664392	3.90659	3.38747	3.48138	-	4.33179	-0.0531509	0.700884	-0.199316	-	0.0930139
0.01	slpA	CD630_27930	precursor of the S-layer proteins	0.0664392	7.3279	0.0531503	-	0.079727	0.332192	14.2916	0.332192	-	0.332192	-0.0797264	3.49935	-0.0797264	-	-0.0797264
0.01	-	CD630_27940	cell wall binding protein	0.225891	0.70559	-1.94001	-	2.3785	4.21221	2.11516	1.87357	-	6.08577	-0.571372	0.507307	-2.72398	-	1.58124
0.01	-	CD630_27950	cell wall binding protein	-3.30864	0.689552	-4.73043	-	-1.8337	1.20918	1.27844	0.318904	-	2.43165	-0.770687	0.495712	-2.11275	-	0.34548
0.05	-	CD630_27970	calcium-binding adhesion protein	3.26878	1.42868	-1.71411	-	5.88646	-0.0132877	1.2217	-4.25207	-	4.22549	2.96316	1.39116	-2.01973	-	5.76687
0.01	-	CD630_27980	cell wall binding protein	-2.88343	0.853439	-4.62412	-	-1.36863	0.611235	0.24565	-0.491645	-	1.82042	-0.132877	0.074079	-0.46507	-	0.186028
0.01	-	CD630_28010	hypothetical protein CD630_28010	-0.212603	0.105487	-1.27562	-	0.850414	-3.37508	0.974792	-4.4381	-	-2.29877	-0.996579	0.477251	-2.0596	-	0.079727
0.01	-	CD630_28190	amino acid racemase	0.146165	0.579839	-0.385344	-	0.664385	0.717537	0.546808	0.225891	-	1.31548	0.558083	0.398358	0.079727	-	1.03644
0.05	-	CD630_28280	aspartate aminotransferase	0.225891	0.135918	-0.837126	-	1.28891	-2.88343	1.02155	-5.36824	-	0.0930139	2.28549	0.946744	-2.68412	-	5.46125
0.01	-	CD630_28300	hypothetical protein CD630_28300	-2.04631	0.141223	-2.94987	-	-1.08959	1.64768	1.55966	0.544796	-	2.83028	0.704249	0.488267	-0.159452	-	1.60781
0.01	-	CD630_28410	amidohydrolase	0.704249	0.369698	-0.358768	-	1.76727	-2.72398	0.883648	-3.787	-	-1.66096	2.12603	0.783479	1.06302	-	3.18905
0.01	-	CD630_28420	nitrilase	-1.8337	0.511424	-2.98974	-	-0.81055	-1.76727	0.699352	-3.49467	-	-1.16932	0.318904	0.188429	-0.29233	-	1.03644
0.05	-	CD630_28580	membrane protein	-0.0265755	1.22834	-4.26536	-	4.21221	2.5911	1.40267	-2.3785	-	5.59413	0.372056	0.1892	-1.16932	-	1.94001
0.01	-	CD630_28660	modulator of DNA gyrase, peptidase U62	0.597947	0.314789	-2.81699	-	3.98631	0.0398627	0.0275791	-4.07933	-	4.13248	-0.518221	0.262407	-4.5444	-	3.91987
0.05	-	CD630_28670	regulatory protease, U62 family	-6.47112	1.09999	-6.64386	-	-5.3018	1.8337	0.724715	0.770687	-	2.91001	-1.28891	0.577457	-2.36521	-	-0.225891
0.01	-	CD630_28910	hypothetical protein CD630_28910	0.372056	0.406678	-1.78055	-	2.52467	-0.7574	0.937918	-2.0596	-	0.398632	0.0664392	0.0409044	-0.903564	-	1.02315
0.01	-	CD630_29240	hypothetical protein CD630_29240	-1.78055	2.24248	-2.77713	-	-0.770687	1.27562	2.47639	0.332192	-	2.23234	-1.64768	1.24629	-2.65754	-	-0.677673
0.01	-	CD630_29630	hypothetical protein CD630_29630	-0.903564	0.732246	-4.69056	-	3.56111	-1.02315	0.676723	-2.08617	-	0.0531503	0.159452	0.169562	-1.43507	-	1.75398
0.01	adhE	CD630_29660	bifunctional acetaldehyde-CoA/alcohol dehydrogenase	-0.186028	0.294091	-0.411919	-	0.0531503	-5.68714	3.2143	-6.21865	-	-5.15563	0.0132879	0.496518	-0.345481	-	0.478358
0.01	-	CD630_29800	CRISPR-associated autoregulator DevR family protein	-2.89672	0.891028	-3.86672	-	-1.94001	-2.28549	1.29223	-3.33522	-	-1.20918	-0.797263	0.342768	-2.15261	-	0.252467
0.01	-	CD630_30140	PTS system mannose-specfic transporter subunit IIB	-1.68754	1.94021	-2.2722	-	-1.03644	1.86028	1.53334	1.26233	-	2.49809	-0.411919	1.17181	-1.00987	-	0.172741
0.01	-	CD630_30180	redox-active protein	-0.996579	0.571293	-2.44494	-	0.438494	0.239179	0.445276	-1.02315	-	1.50151	-0.239179	0.371055	-1.16932	-	0.690961
0.01	-	CD630_30300	PTS system glucose-like transporter subunit IIBC	-1.71411	0.69098	-2.79042	-	-0.651098	-3.10933	0.939015	-4.17234	-	-2.03302	0.451782	0.250836	-0.611235	-	1.5148
0.01	pepI	CD630_30410	proline iminopeptidase (Proline aminopeptidase) (PIP), peptidase S33 family	-3.46809	0.958684	-5.99276	-	1.5148	0.531509	0.285018	-3.04289	-	4.05275	0.571372	0.305739	-1.76727	-	2.91001
0.01	-	CD630_30430	hypothetical protein CD630_30430	0.292329	0.608681	-1.79384	-	1.99316	1.27562	0.371284	-0.119589	-	2.60439	0.7574	0.454749	-0.438494	-	1.95329
0.05	-	CD630_30470	hypothetical protein CD630_30470	1.27562	0.579018	0.199316	-	2.33864	1.4085	0.61935	0.34548	-	2.4848	-0.611235	0.316626	-1.67425	-	0.451782
0.01	-	CD630_30740	tagatose-bisphosphate aldolase	-1.22247	0.224145	-2.40508	-	0.0132877	0.916852	0.233308	-0.279042	-	2.35193	0.651098	0.369955	-0.17274	-	1.52809
0.01	-	CD630_30930	gamma-glutamyl-gamma-aminobutyrate hydrolase	-2.15261	0.188366	-5.42139	-	2.80371	1.18261	0.422024	-0.744112	-	3.26878	0.451782	0.268199	-3.30864	-	4.07933
0.01	-	CD630_31130	aminobenzoyl-glutamate utilization protein B	-6.45783	1.09992	-6.64386	-	-5.26193	1.63439	0.677724	0.571372	-	2.71069	0.385344	0.213304	-0.677673	-	1.44836
0.05	-	CD630_31140	membrane protein	1.59453	0.578814	-0.345481	-	3.76042	-0.7574	0.265118	-4.50453	-	3.38837	0.863701	0.404743	-3.72056	-	4.73043
0.05	bglA	CD630_31240	6-phospho-beta-glucosidase	-0.0132877	0	-1.0763	-	1.04973	4.98289	1.73089	-0.093014	-	6.44454	-0.770687	0.396938	-2.75056	-	1.20918
>10%	-	CD630_31290	glycosyl hydrolase/phosphorylase	-2.71069	0.880892	-3.77371	-	-1.63439	-1.39521	0.607908	-2.47151	-	-0.332193	0.265754	0.146413	-0.81055	-	1.32877
0.05	-	CD630_31330	PTS operon transcription antiterminator	-6.49769	1.04955	-6.64386	-	-5.3018	0.0132877	0.00160455	-3.88001	-	3.90659	1.52809	0.647201	-3.28207	-	5.10248
0.05	-	CD630_31450	serine-aspartate repeat-containing protein SdrF	-1.99316	1.9045	-4.95632	-	0.358769	-0.770687	1.07257	-2.98974	-	1.42179	0.292329	0.764723	-1.92672	-	2.83028
0.01	-	CD630_31530	transcriptional regulator	6.63057	1.72889	6.63057	-	6.63057	6.63057	1.71379	6.63057	-	6.63057	0.225891	0.124594	-0.837126	-	1.28891
0.01	-	CD630_31670	phosphatidylethanolamine-binding regulatory protein	-0.212603	0.680822	-1.66096	-	1.22247	0.186028	0.565326	-1.24905	-	1.63439	0.558083	0.450205	-0.611235	-	1.79384
0.01	eno	CD630_31700	enolase (2-phosphoglycerate dehydratase) (2-phospho-D-glycerate hydro-lyase)	-1.87357	0.00763234	-2.01973	-	-1.7274	0.0265749	0.503715	-0.159452	-	0.172741	0.770687	0.115842	0.558083	-	0.93014
0.01	gpmI	CD630_31710	phosphoglyceromutase	-0.438494	0.0495821	-0.970003	-	0.079727	0.837126	0.260943	0.332192	-	1.3022	-0.0132877	0.131736	-0.478358	-	0.438494
0.01	tpi	CD630_31720	triosephosphate isomerase	1.8337	0.735132	0.850414	-	2.43165	-0.106302	0.144571	-0.93014	-	0.518221	0.385344	0.259508	-0.212603	-	0.996578
0.01	pgk	CD630_31730	phosphoglycerate kinase	-1.97987	0.662792	-2.63097	-	-1.42179	-3.2422	0.106519	-3.76042	-	-2.75056	0.717537	0.45821	0.199316	-	1.24904
0.01	gapA	CD630_31740	glyceraldehyde-3-phosphate dehydrogenase	-0.63781	0.509669	-0.876989	-	-0.305617	1.14274	1.39049	0.970003	-	1.31548	-0.385344	1.40136	-0.63781	-	-0.159452
0.01	tdcF	CD630_31870	regulatory endoribonuclease	-6.49769	1.32016	-6.64386	-	-5.3018	-1.59453	0.661117	-2.65754	-	-0.531508	-0.398631	0.208964	-1.46165	-	0.664385
0.01	-	CD630_31920	cell surface peptidase, M4 family	-2.08617	0.328876	-5.38152	-	2.87015	0.305617	0.1009	-3.66741	-	4.11919	0.0132879	0.183579	-4.23878	-	4.23878
0.01	-	CD630_32050	nitroreductase	-3.74714	0.616136	-5.70043	-	-1.46165	-2.41836	0.655968	-4.57097	-	-0.265754	2.28549	0.401055	0.132877	-	4.4381
0.05	-	CD630_32160	ABC transporter glycine betaine/carnitine/choline permease	-0.717537	0.275314	-4.70385	-	3.80029	0.239179	0.128004	-3.58768	-	3.98631	-0.279042	0.130697	-3.52124	-	2.96316
0.01	asd	CD630_32240	Aspartate-semialdehyde dehydrogenase	-4.13248	0.848416	-5.58084	-	-2.60439	-4.33179	0.955932	-5.87317	-	-2.76384	1.5148	0.0115472	0.0664392	-	2.96316
0.01	dapA3	CD630_32250	dihydrodipicolinate synthase 3	-1.78055	0.288508	-2.24562	-	-1.31548	-1.63439	0.234967	-3.00302	-	-0.46507	-0.146165	0.0701052	-0.970003	-	1.91343
0.01	dapB1	CD630_32260	dihydrodipicolinate reductase 1 (DHPR 1)	-0.504933	0.261118	-1.56795	-	0.571372	0.531509	0.293953	-0.531508	-	1.59453	-0.93014	0.452275	-1.99316	-	0.132877
0.05	hpt	CD630_32310	hypoxanthine phosphoribosyltransferase	-6.49769	1.25829	-6.64386	-	-5.3018	-1.18261	0.54186	-2.24562	-	-0.106302	0.970003	0.480091	-0.093014	-	2.04631
0.01	-	CD630_32320	hypothetical protein CD630_32320	-2.55124	0.762421	-3.26878	-	-1.86028	-2.32535	1.21986	-3.3485	-	-1.58124	0.279042	0.0126616	-0.385344	-	1.12946
0.01	prdF	CD630_32370	proline racemase	-0.372056	0.0874757	-0.690961	-	-0.0797264	0.265754	0.357733	-0.0531509	-	0.558083	0.850414	0.568455	0.504933	-	1.16932
0.01	prdB	CD630_32410	proline reductase	-0.0797264	0.151903	-0.584659	-	0.425207	1.23576	0.734828	0.624522	-	1.95329	-0.837126	0.928229	-1.34206	-	-0.345481
0.01	prdA	CD630_32440	D-proline reductase proprotein prdA	1.14274	1.2572	0.611235	-	1.7274	1.78055	1.15829	1.14274	-	2.56453	-0.504933	0.815544	-0.903564	-	-0.159452
0.01	prdC	CD630_32470	electron transfer protein	0.425207	0.73779	-0.704249	-	1.55466	0.0531503	0.932541	-1.0763	-	1.18261	0.239179	0.6339	-0.890277	-	1.36863
0.01	-	CD630_32690	oligoendopeptidase F, M3B family	-1.44836	0.253235	-2.21905	-	-0.677673	0.358769	0.287711	-0.411919	-	1.11617	0.199316	0.0857228	-0.518221	-	0.943428
0.05	proC	CD630_32810	pyrroline-5-carboxylate reductase	1.43507	0.624671	0.358769	-	2.49809	-0.81055	0.406328	-1.87357	-	0.252467	0.265754	0.149768	-0.797263	-	1.32877
0.01	-	CD630_32840	serine protease, HrtA family	0.079727	0.0473814	-0.730824	-	0.876989	-2.35192	0.920525	-3.22891	-	-1.43507	0.58466	0.555814	-0.651098	-	1.4085
0.01	pgi	CD630_32850	glucose-6-phosphate isomerase	-0.770687	0.326741	-1.04973	-	-0.504933	1.7274	0.889571	1.11617	-	2.12603	0.146165	0.568391	-0.132877	-	0.411919
0.05	-	CD630_32960	pilus assembly ATPase	0.199316	0.114363	-0.863701	-	1.26233	-0.17274	0.0854423	-1.23576	-	0.890277	-0.584659	0.306853	-1.66096	-	0.478358
0.01	lon	CD630_33010	ATP-dependent protease La, S16 peptidase family	-0.438494	1.17886	-4.50453	-	3.97303	0.0531503	1.30482	-4.22549	-	4.38494	-2.24562	1.12541	-6.47112	-	2.61768
0.01	clpP1	CD630_33050	ATP-dependent Clp protease proteolytic subunit 1	-0.0132877	0.426358	-0.544796	-	0.637811	0.823838	0.813334	0.212603	-	1.7274	0.783975	0.203406	0.172741	-	1.36863
0.01	tig	CD630_33060	trigger factor	-0.17274	0.335526	-0.664385	-	0.318904	-1.7274	0.204824	-2.43165	-	-1.04973	-0.823838	0.91191	-1.43507	-	-0.252466
0.01	-	CD630_33100	D-isomer specific 2-hydroxyacid dehydrogenase	1.3022	0.481626	0.199316	-	2.53795	1.78055	0.592429	0.106301	-	3.57439	-0.850414	0.354453	-1.94001	-	0.225891
0.01	pyk	CD630_33940	pyruvate kinase	-1.26233	0.132488	-1.94001	-	-0.690961	-2.03302	0.728431	-2.91001	-	-1.4085	0.571372	0.504131	0.079727	-	1.12946
0.01	pfkA	CD630_33950	6-phosphofructokinase	0.491646	0.413042	-1.66096	-	2.64425	0.0531503	0.022504	-1.66096	-	1.78055	-0.385344	0.0806179	-2.60439	-	1.78055
0.01	-	CD630_34050	iron-only hydrogenase,electron-transferring subunit HymA-like	-1.68754	0.682335	-2.75056	-	-0.611235	-3.69398	1.01426	-4.77029	-	-2.63097	0.783975	0.406295	-0.279042	-	1.84699
0.01	-	CD630_34060	iron-only hydrogenase,electron-transferring subunit HymB-like	1.80713	0.718327	0.744112	-	2.88343	1.04973	0.506534	-0.0132877	-	2.11275	-0.411919	0.212521	-1.47494	-	0.664385
0.01	hemB	CD630_34190	Delta-aminolevulinic acid dehydratase (porphobilinogen synthase)	-0.624523	0.350303	-1.16932	-	-0.093014	-3.77371	1.14217	-5.00947	-	-2.9233	1.82042	0.524398	0.890277	-	2.52467
0.01	hemC	CD630_34210	porphobilinogen deaminase	1.87357	1.10125	-0.411919	-	4.30522	-1.94001	1.1531	-4.15905	-	0.318904	3.16248	1.32984	0.372056	-	5.66057
0.05	cobQ	CD630_34350	cobyric acid synthase	0.199316	0.115282	-0.863701	-	1.26233	-0.186028	0.0918469	-1.24905	-	0.876989	0.850414	0.435144	-0.212603	-	1.92672
0.01	-	CD630_34500	oxidoreductase with NAD(P)-binding Rossmann-fold domain	-3.80029	1.09298	-6.11235	-	1.19589	-1.55466	0.642158	-2.64425	-	-0.46507	-0.730824	0.35311	-4.62412	-	3.72056
0.01	alr2	CD630_34630	alanine racemase	-2.21905	1.24694	-2.87015	-	-1.38192	1.31548	1.92292	0.637811	-	2.33864	0.225891	0.200829	-0.132877	-	0.58466
0.05	atpC	CD630_34670	ATP hydrolase subunit epsilon	-3.48138	0.983641	-5.99276	-	1.50151	-0.624523	0.323799	-4.01289	-	2.77713	-1.20918	0.557059	-4.94303	-	3.48138
0.01	atpD	CD630_34680	F0F1 ATP synthase subunit beta	-2.69741	2.85831	-2.94987	-	-2.44494	-5.71372	5.49485	-6.11235	-	-5.36824	-0.597947	0.0743258	-0.903564	-	-0.332193
0.01	atpG	CD630_34690	F1 ATP synthase subunit gamma	-6.39139	1.0998	-6.64386	-	-5.07591	-0.17274	0.0822573	-1.23576	-	0.890277	2.17918	0.795768	1.11617	-	3.25549
0.01	atpA	CD630_34700	ATP synthase subunit alpha (ATPase subunit alpha) (ATP synthase F1 sector subunit alpha)	-1.94001	0.494205	-2.56453	-	-1.31548	-3.21563	1.86275	-4.55769	-	-2.39179	-1.03644	2.38847	-2.52467	-	-0.239179
0.01	upp	CD630_34790	uracil phosphoribosyltransferase	-0.677673	0.183647	-1.95329	-	0.478358	1.55466	0.308969	0.372056	-	2.60439	0.0132879	0.102179	-0.252466	-	0.292329
0.05	gtaB	CD630_34880	UTP--glucose-1-phosphate uridylyltransferase	-0.677673	0.347936	-1.74069	-	0.385344	-6.49769	1.42163	-6.64386	-	-5.3018	4.91645	1.70034	3.32193	-	6.56413
0.05	-	CD630_34950	RNA-binding S4 domain-containing protein	0.571372	0.313019	-0.491645	-	1.64768	1.04973	0.507398	-0.0132877	-	2.11275	0.172741	0.0982495	-0.890277	-	1.23576
0.01	hbs	CD630_34960	Non-specific DNA-binding protein HBsu; signal recognition particle-like (SRP) component	1.75398	1.01261	1.15603	-	2.44494	-0.544796	1.48089	-1.02315	-	-0.0265755	-0.0531509	2.30481	-0.544796	-	0.504933
0.05	prs	CD630_35140	ribose-phosphate pyrophosphokinase	-0.358768	0.188349	-1.42179	-	0.704249	-1.7274	0.693126	-2.79042	-	-0.651098	0.544796	0.297232	-0.518221	-	1.60781
0.01	-	CD630_35210	peptidase T, M20B family	-0.305617	0.03879	-0.744112	-	0.172741	1.5148	1.80424	0.478358	-	2.19247	0.159452	0.153914	-0.239179	-	0.544796
0.05	-	CD630_35250	ABC transporter iron-family extracellular solute-binding protein	-2.47151	0.72149	-5.56755	-	2.49809	-1.19589	0.504675	-4.19892	-	1.84699	0.637811	0.289906	-3.84015	-	4.59755
0.05	-	CD630_35280	ABC transporter iron-family extracellular solute-binding protein	-2.47151	0.72149	-5.56755	-	2.49809	-1.19589	0.504675	-4.19892	-	1.84699	0.637811	0.289906	-3.84015	-	4.59755
0.01	-	CD630_35390	deoxyribonuclease	1.47494	0.636246	0.411919	-	2.53795	-6.49769	1.22872	-6.64386	-	-5.3018	6.63057	1.70779	6.63057	-	6.63057
0.01	-	CD630_35440	AsnC/Lrp family transcriptional regulator	-0.704249	0.362873	-1.78055	-	0.358769	0.252467	0.142958	-0.81055	-	1.31548	-0.159452	0.076086	-1.22247	-	0.903564
0.01	-	CD630_35480	hypothetical protein CD630_35480	0.558084	0.388528	-1.60781	-	2.72398	0.332193	0.589367	-1.80713	-	2.4848	1.60781	1.34788	-0.544796	-	3.76042
0.01	greA	CD630_35530	transcription elongation factor GreA	0.305617	0.278034	-0.0398632	-	0.704249	0.186028	0.400222	-0.132877	-	0.544796	0.292329	0.434285	-0.0398632	-	0.624522
0.01	ftsH2	CD630_35590	cell division protease FtsH2	-3.26878	1.22326	-5.91303	-	1.71411	2.19247	1.3738	-2.76384	-	5.42139	0.411919	0.223719	-3.9996	-	4.46467
0.01	-	CD630_35700	peptidase, M19 family	0.744112	0.387047	-0.332193	-	1.80713	-0.425207	0.223399	-1.48822	-	0.637811	1.28891	0.583573	0.225891	-	2.35193
0.01	-	CD630_35950	aminopeptidase	1.08959	1.30242	-0.491645	-	2.29877	4.02618	3.00767	2.61768	-	5.20878	-0.0132877	0.403729	-1.14274	-	1.11617
>10%	luxS	CD630_35980	S-ribosylhomocysteinase	1.26233	0.578065	0.199316	-	2.32535	1.43507	0.625104	0.372056	-	2.49809	-0.890277	0.439359	-1.95329	-	0.172741
0.01	-	CD630_36051	ferredoxin	6.63057	0.561472	6.63057	-	6.63057	6.63057	0.658075	6.63057	-	6.63057	-1.32877	0.297961	-3.48138	-	0.890277
0.01	-	CD630_36080	ABC transporter ATP-binding protein	-0.903564	0.702062	-3.45481	-	0.225891	0.186028	0.165709	-2.04631	-	2.55124	-0.159452	0.0883726	-2.19247	-	1.84699
0.01	purA	CD630_36550	adenylosuccinate synthetase	-2.67083	0.0406409	-3.70727	-	-1.63439	1.78055	0.484588	0.850414	-	2.67083	-0.438494	0.807554	-1.16932	-	0.079727
0.01	rplI	CD630_36580	50S ribosomal protein L9	0	1.14273	-1.12946	-	1.12946	0.0930139	0.101322	-1.03644	-	1.22247	0.770687	0.802661	-0.252466	-	1.79384
0.05	-	CD630_36590	signal transduction phosphoesterase	6.63057	1.70994	6.63057	-	6.63057	6.63057	1.74028	6.63057	-	6.63057	-1.14274	0.51484	-4.90317	-	3.53453
0.01	rpsR	CD630_36611	30S ribosomal protein S18	0.597947	0.320875	-3.88001	-	4.57097	-1.0763	0.44582	-2.1659	-	0.0132879	1.35535	0.56034	-3.41494	-	4.99618
0.01	rpsF	CD630_36630	30S ribosomal protein S6	0.425207	0.699053	0.0930139	-	0.730824	1.39521	0.667513	1.06302	-	1.71411	-0.212603	0.607938	-0.584659	-	0.079727
0.01	-	CD630_36640	aminotransferase	-2.08617	1.5002	-2.76384	-	-1.46165	-3.50796	1.46213	-4.26536	-	-2.79042	1.91343	0.453457	1.12946	-	2.65754
0.01	-	CD630_36670	hypothetical protein CD630_36670	1.67425	0.451511	1.28891	-	2.04631	2.77713	0.539222	2.25891	-	3.42823	0.491646	0.83537	0.132877	-	0.93014
0.01	-	CD630_36690	hypothetical protein CD630_36690	0.372056	0.328136	-0.358768	-	1.08959	2.9233	0.784516	2.23234	-	3.65412	0.212603	0.841624	-0.093014	-	0.518221
0.01	-	CD630_36770	SpoIIIJ-associated RNA/ssDNA-binding protein Jag	0.212603	0.0921835	-0.863701	-	1.27562	-6.17879	1.09673	-6.64386	-	-2.17918	6.63057	0.0211947	6.63057	-	6.63057
	Table S2: iTRAQ-based proteomics
	The p-values are listed as –log10(p-value) and a significant change (p<0.05) will have a –log10(p-value) of greater than 1.301. The FDR was used to determine the probability that the protein was correctly identified
