# Supplementary material for: The Clostridium difficile Protease Cwp84 Modulates both Biofilm Formation and Cell-Surface Properties
Source: PLoS One. 2015 Apr 29;10(4):e0124971. doi: 10.1371/journal.pone.0124971 (PMC4414356; doi:10.1371/journal.pone.0124971)
Supplement: S3 Table — (XLSX) [file pone.0124971.s006.xlsx]

## Sheet: Feuil1
			cwp84 mutant matrix/630∆erm matrix	cwp84 mutantsurface proteome of bacteria in biofilm/630∆erm surface proteome of bacteria in biofilm
locus	name	putative function
CD630_02390	fliC	flagellin C	0.0816233	1.65794
CD630_08250	rbr	rubrerythrin	-0.0816233	-1.84613
CD630_27930	slpA	precursor of the S-layer proteins	0.40617	0.188578
CD630_01940	groL	60 kDa chaperonin (Protein Cpn60) (GroEL protein)	+∞ b	-0.414426
CD630_08270	rbo	Rubredoxin oxidoreductase (desulfoferrodoxin)	+∞	NDa
CD630_36690		hypothetical protein CD630_36690	+∞	ND
CD630_24610	dnaK	molecular chaperone DnaK	+∞	-0.203444
CD630_25130		translation inhibitor endoribonuclease	+∞	-0.266628
CD630_26830		propanediol utilization phosphotransacylase	+∞	-∞ c
CD630_01930	groS	10 kDa chaperonin (Protein Cpn10) (GroES protein)	-0.855096	-0.241652
CD630_07950		hypothetical protein CD630_07950	ND	0.117567
CD630_25750	rpe	ribulose-phosphate 3-epimerase (Pentose-5-phosphate 3-epimerase) (PPE) (R5P3E)	ND	0.103865
CD630_28510	dltC	D-alanine--poly(phosphoribitol) ligase subunit 2 (D-alanyl carrier protein) (DCP)	ND	0.0816058
CD630_00580	tuf1	elongation factor Tu	+∞	+∞
CD630_00660	rpoB	DNA-directed RNA polymerase subunit beta	+∞	ND
CD630_02550	flgE	flagellar hook protein FlgE (Distal rod protein)	+∞	ND
CD630_04670		hydrolase, HAD superfamily, subfamily IIB	+∞	ND
CD630_08280		oxidative stress glutamate synthase	+∞	ND
CD630_10550	etfB	electron transfer flavoproteins subunit beta	ND	+∞
CD630_16230		oxidoreductase	+∞	ND
CD630_21760		ABC transporter cystine/aminoacid-family extracellular solute-binding protein	+∞	ND
CD630_28190		amino acid racemase	+∞	ND
CD630_32850	pgi	glucose-6-phosphate isomerase	+∞	ND
CD630_00640	rplL	50S ribosomal protein L7/L12	+∞	-1.43674
CD630_01300	metK	S-adenosylmethionine synthetase	+∞	ND
CD630_04030	fba	fructose-1,6-bisphosphate aldolase	+∞	ND
CD630_07900		NUDIX family hydrolase	+∞	ND
CD630_12010	nusB	N utilization substance protein B	+∞	ND
CD630_18980		cell wall hydrolase (endolysin)	+∞	ND
CD630_27840		N-acetylmuramoyl-L-alanine amidase,autolysin	+∞	ND
CD630_31730	pgk	phosphoglycerate kinase	+∞	ND
CD630_34690	atpG	F1 ATP synthase subunit gamma	+∞	ND
CD630_00630	rplJ	50S ribosomal protein L10	+∞	-0.626842
CD630_00970	rpsD	30S ribosomal protein S4	ND	-0.0816058
CD630_03990	acdB	acyl-CoA dehydrogenase	+∞	ND
CD630_04000	etfB1	Beta-subunit of electron transfer flavoprotein	+∞	-0.349328
CD630_07180	fhs	formate--tetrahydrofolate ligase	+∞	ND
CD630_08550	oppA	ABC transporter oligopeptide-family extracellular solute-binding protein	+∞	ND
CD630_08730		ABC transporter sugar-family extracellular solute-binding protein	+∞	0.13205
CD630_10560	etfA	electron transfer flavoprotein subunit alpha	+∞	0.854881
CD630_11610	rplU	50S ribosomal protein L21	+∞	0.746083
CD630_17320		cobalamin-binding protein	+∞	ND
CD630_23420	sucD	succinate-semialdehyde dehydrogenase (NAD(P)+)	+∞	ND
CD630_26720	appA	ABC transporter oligopeptide-family solute-binding protein	+∞	-0.248245
CD630_26820	pfo	pyruvate-ferredoxin oxidoreductase	+∞	0.556766
CD630_27910		cell wall binding protein	+∞	0.307025
CD630_29660	adhE	bifunctional acetaldehyde-CoA/alcohol dehydrogenase	+∞	-0.484307
CD630_34680	atpD	F0F1 ATP synthase subunit beta	+∞	ND
CD630_34700	atpA	ATP synthase subunit alpha (ATPase subunit alpha) (ATP synthase F1 sector subunit alpha)	+∞	0.099688
CD630_10350		N-acetylmuramoyl-L-alanine amidase,autolysin	-∞	ND
CD630_10360		N-acetylmuramoyl-L-alanine amidase,autolysin	-∞	ND
CD630_12530	rpsP	30S ribosomal protein S16	ND	-∞
CD630_13160	rpsO	30S ribosomal protein S15	ND	-∞
CD630_21390	tsf	elongation factor Ts	ND	-∞
CD630_24730	rpsT	30S ribosomal protein S20	ND	-∞
CD630_26190		cell-division initiation protein DivIVA	ND	-∞
CD630_31720	tpi	triosephosphate isomerase	ND	-∞
CD630_32840		serine protease, HrtA family	ND	-∞
CD630_34190	hemB	Delta-aminolevulinic acid dehydratase (porphobilinogen synthase)	ND	-∞
CD630_35210		peptidase T, M20B family	ND	-∞
CD630_00620	rplA	50S ribosomal protein L1	ND	-∞
CD630_00690	rpsG	30S ribosomal protein S7	ND	-∞
CD630_00730	rplC	50S ribosomal protein L3	+∞	-∞
CD630_00760	rplB	50S ribosomal protein L2	ND	-∞
CD630_00790	rpsC	30S ribosomal protein S3	+∞	-∞
CD630_00801	rpmC	50S ribosomal protein L29	ND	-∞
CD630_00830	rplX	50S ribosomal protein L24	+∞	-∞
CD630_00840	rplE	50S ribosomal protein L5	ND	-∞
CD630_00850	rpsH	30S ribosomal protein S8	+∞	-∞
CD630_00881	rpmD	50S ribosomal protein L30	+∞	-∞
CD630_00990	rplQ	50S ribosomal protein L17	ND	-∞
CD630_01040	rplM	50S ribosomal protein L13	ND	-∞
CD630_01050	rpsI	30S ribosomal protein S9	ND	-∞
CD630_01870	pyrE	orotate phosphoribosyltransferase	+∞	-∞
CD630_03970	hadB	subunit of oxygen-sensitive 2-hydroxyisocaproyl-CoA dehydratase B	+∞	-∞
CD630_04010	etfA1	alpha-subunit of electron transfer flavoprotein	+∞	-∞
CD630_04230		DNA/RNA helicase	ND	-∞
CD630_07080	pepD	peptidase D, aminoacyl-histidine dipeptidase	+∞	-∞
CD630_07550		cell surface protein	ND	-∞
CD630_10570	crt2	3-hydroxybutyryl-CoA dehydratase	+∞	ND
CD630_10580	hbd	3-hydroxybutyryl-CoA dehydrogenase	+∞	-∞
CD630_12640		hypothetical protein CD630_12640	ND	-∞
CD630_16930		dinitrogenase iron-molybdenum cofactor	+∞	-∞
CD630_23350	guaB	inosine 5-monophosphate dehydrogenase	ND	-∞
CD630_25220		hypothetical protein CD630_25220	ND	-∞
CD630_31700	eno	enolase (2-phosphoglycerate dehydratase) (2-phospho-D-glycerate hydro-lyase)	+∞	-∞
CD630_31740	gapA	glyceraldehyde-3-phosphate dehydrogenase	+∞	-∞
CD630_33060	tig	trigger factor	ND	-∞
CD630_33940	pyk	pyruvate kinase	+∞	-∞
CD630_34960	hbs	Non-specific DNA-binding protein HBsu; signal recognition particle-like (SRP) component	ND	-∞
CD630_35530	greA	transcription elongation factor GreA	ND	-∞
CD630_13550	cspB	cold shock protein CspB	+∞	-∞
CD630_14740		rubrerythrin (Rr)	+∞	+∞
CD630_15240		rubrerythrin	+∞	+∞
CD630_01790	gluD	NAD-specific glutamate dehydrogenase	+∞	+∞
CD630_10540	bcd2	butyryl-CoA dehydrogenase	+∞	+∞
CD630_10590	thlA1	acetoacetyl-CoA thiolase 1	+∞	+∞
CD630_22420		hypothetical protein CD630_22420	ND	+∞
a: ND means Not detected in both conditions
b: +∞ protein not detected in the first condition
c: -∞ protein nit detected in the second condition
